# Supplementary material for: Population fluctuations and synanthropy explain transmission risk in rodent-borne zoonoses
Source: Nat Commun. 2022 Dec 7;13:7532. doi: 10.1038/s41467-022-35273-7 (PMC9729607; doi:10.1038/s41467-022-35273-7)
Supplement: Supplementary file 4 — Supplementary Data 1 [file 41467_2022_35273_MOESM4_ESM.xlsx]

## Sheet: Rawdata
Rodents	Continent	Reservoir	Min_weight_g	Max_weight_g	Mean_weight_g	Gestation_min_days	Gestation_max_days	Gestation_mean_days	Sex_maturity_weeks	Litter_size_max	Litters_per_year	Synanthropic	Forest	Savanna	Shrubland	Wetland	Grassland	Rocky_areas	Caves	Desert	Marine	Artificial	Arable_land	Pasture_land	Plantations	Rural_gardens	Urban_areas	Irrigated_Water_storage	Degraded_former_forest	Excavations	Hunted	Cyclicity	Seasonality	Outbreak	S-index	Min_abund	Max_abund	Amplitude	X_fold_difference	Amplitude_Unit	Month_of_peak_abundance	Peak_Jan	Peak_Feb	Peak_Mar	Peak_Apr	Peak_May	Peak_Jun	Peak_Jul	Peak_Aug
Abrocoma_bennettii	SA	N										N	N		Y	Y															N	Y			0.405973	0	4.5	4.5	11	No. of individuals per hectare
Abrocoma_bennettii	SA	N										N	N			Y															N	Y	N	N	0.57797	0	31.1377	31.1377	32.1377	No. of individuals per 0.56 ha grid (MNKA)
Abrothrix_longipilis	SA	N										N	Y			Y															N	N	Y	N	0.385709	0	28.0374	28.0374	29.0374	No. of individuals (MNKA)	March-May			Y	Y	Y
Abrothrix_longipilis	SA	N										N	Y			Y															N		Y			1	37	36	37	No. of individuals (MNA)	Spring
Abrothrix_longipilis	SA	N										N	Y		Y	Y	Y														N		Y			4.70588	27.0588	22.3529	5.75	Population abundance	Autumn			Y	Y	Y
Abrothrix_longipilis	SA	N										N	Y			Y															N	N			0.380451	0	2.7	2.7	7	No. of individuals per hectare
Abrothrix_longipilis	SA	N										N	Y			Y															N	Y	N		0.74645	0	58.9286	58.9286	59.9286	No. of individuals per 0.56 ha grid (MNKA)
Abrothrix_longipilis	SA	N										N	Y			Y															N	N	Y		0.24119	3.86473	17.1981	13.3334	4.45001	No. of individuals (MNA)
Abrothrix_olivaceus	SA	Y										O	Y		Y		Y															Y	Y	Y	0.46122	0	103.26	103.26	103.26	Minimum number alive
Acomys_cahirinus	AF, AS, (EU)	Y										O			Y			Y				Y	Y			Y										8	22	14	2.75	Number per ha	October-February	Y	Y
Acomys_cahirinus	AF, AS, (EU)	Y										O																				N	Y	N	0.102398	14.5455	35.8788	21.3333	2.46667	Density (Number/ha)	No clear pattern
Acomys_dimidiatus	AF, AS	Y										N	Y		Y		Y	Y		Y		Y	Y				Y				N	Y	Y	N	0.298341	0.125786	3.63522	3.50943	28.9	Density (Number/ha)	No clear pattern
Acomys_dimidiatus	AF, AS	Y	30	45								O	Y		Y		Y	Y		Y		Y	Y				Y									1.43	2.09	0.66	1.46154	No of animals caught per 100 trap hours
Acomys_russatus	AF, AS	N										N																				N	Y	N	0.158629	17.8182	54.9091	37.0909	3.08163	Density (Number/ha)	May-September					Y	Y	Y	Y
Acomys_russatus	AF, AS	N										N						Y													N	Y			0.475687	0.0888889	3.04762	2.95873	34.2857	Number per 100 trap nights	Summer						Y	Y	Y
Acomys_spinosissimus	AF	N										N		Y				Y													N	N			0.331857	0	11.1783	11.1783	186.304	No. of animals per hectare
Acomys_spinosissimus	AF	N										N																			N	N			0.29613	0	11.074	11.074	11.074	No. of animals per hectare
Aethomys_chrysophilus	AF	N										N	Y	Y								Y	Y	Y	Y						Y	N			0.315106	1.04065	16.065	15.0244	15.4375	No. of animals per hectare
Aethomys_chrysophilus	AF	N										N																			Y	N	N		0.31874	0	11.0053	11.0053	11.0053	No. of animals per hectare
Aethomys_hindei	AF	N										N	Y	Y			Y														N	N	Y		0.31966	0	13	13	13	No. of animals	June-August						Y	Y	Y
Aethomys_ineptus	AF	N										N	Y		Y		Y														N	N	N	N	0.17625	0	1.69463	1.69463	16.9463	Minimum Number Alive (abundance measure)
Akodon_azarae	SA	Y										O	Y		Y	Y						Y	Y									Y	Y	Y	0.344057	0	12.6798	12.6798	12.6798	Density index	April-September				Y	Y	Y	Y	Y
Akodon_azarae	SA	Y										O																								1.6	11.1	9.5	6.9375	Trapping success	August								Y
Akodon_azarae	SA	Y										O																								0	5.333	5.333	5.333	Density index	July							Y
Akodon_azarae	SA	Y										O																				Y	Y		0.97	0	4.68	4.68	46.8	Number per 100 trap nights	May-September					Y	Y	Y	Y
Akodon_cursor	SA	Y										N	Y			N															N	N	Y	N	0.37068	0.14706	8.67647	8.52941	58.9995	Density (individuals captured per month)	Summer (SOUTH)	Y	Y
Akodon_cursor	SA	Y										N	Y			N															N	N	N	Y	0.393	0	40.53	40.53	41.53	No. of individuals (Jacknife)
Akodon_cursor	SA	Y										N	Y			N															N	N	N		0.28574	0.86331	5.82734	4.96403	6.75	No. of individuals per hectare
Akodon_cursor	SA	Y										N	Y			N															N	N	Y		0.28102	7.89969	61.8809	53.9812	7.83333	Population size	August (south)								Y
Akodon_cursor	SA	Y										N	Y			N															N	N	Y	N	0.31903	0	19.0062	19.0062	19.0062	No. of individuals (MNA)	Summer (SOUTH)	Y	Y
Akodon_dolores	SA	Y										N	N		Y	N															N	Y		N	0.689731	0	4.20032	4.20032	71.0053	No. of individuals per 100 tn
Akodon_iniscatus	SA	N										N	Y		Y	N	Y					Y		Y							N					2	14	12	7	No. of individuals (MNA)	Summer	Y	Y
Akodon_molinae	SA	Y										N	N		Y	N		Y				Y		Y							N		Y			0.437018	7.7892	7.35218	17.8235	No. of individuals (MNKA)	Autumn			Y	Y	Y
Akodon_montensis	SA	Y			29			23		5		O	Y	Y		Y						Y		Y												0.63	5.01	4.38	7.95238	individuals per hectare	Winter (SOUTH)						Y	Y	Y
Akodon_montensis	SA	Y										O																							0.209415	9.76071	50.8186	41.0579	5.20645	Number (equil number of trap-nights among trapping sessions)	June-September						Y	Y	Y
Akodon_paranaensis	SA	Y	39	42								O	Y									Y	Y												0.218964	4	14.99	10.99	3.7475	Number (equil number of trap-nights among trapping sessions)	June-Secember (south)						Y	Y	Y
Akodon_serrensis	SA	Y										N	Y																		N	N	Y	N	0.261826	14.1538	97.9487	83.7949	6.92029	Number (equil number of trap-nights among trapping sessions)	June-September						Y	Y	Y
Akodon_simulator	SA	Y	18.5	56						8		O	Y		Y		Y					Y	Y	Y
Akodon_toba	SA	Y										N			Y																N	Y			0.330985	0	4	4	5	Abundance	No clear seasonal pattern
Akodon_varius	SA	Y	18	32								O	Y		Y
Allactaga_sibirica	AS	Y										O			Y		Y
Allocricetulus_eversmanni	EU, AS	N										N			Y		Y					Y	Y	Y	Y						N	N		N	0.286164	0.742574	3.71287	2.9703	5	Abundance
Apodemus_agrarius	EU, AS	Y										O																					Y	N		3.4	15.1	11.7	4.44118	Number (equal number of trap-nights among trapping sessions)
Apodemus_agrarius	EU, AS	Y										O																				Y	Y	Y	0.43	0.97	3.39	2.42	3.49485	Number per 100 trap nights
Apodemus_agrarius	EU, AS	Y										O																						N		23.8	105.7	81.9	4.44118	Number (equal number of trap-nights among trapping sessions)
Apodemus_agrarius	EU, AS	Y										O																						N		6.9	32.9	26	4.76812	Number (equil number of trap-nights among trapping sessions)
Apodemus_agrarius	EU, AS	Y										O																					Y	N		0	9.8	9.8	981	Number per 100 trap nights	August-October								Y
Apodemus_agrarius	EU, AS	Y										O																				Y	Y	N	0.678489	0	4.71299	4.71299	48.1299	Number per 100 trap nights
Apodemus_agrarius	EU, AS	Y										O																				N	Y	Y		0	34	34	35	Number (somehow standardized, but unknown since the text is in Czech)	August								Y
Apodemus_agrarius	EU, AS	Y										O																					Y	N		0	46.3	46.3	47.3	Number per ha	September
Apodemus_agrarius	EU, AS	Y										O																								0	6	6	7	Density (individuals per ha)
Apodemus_agrarius	EU, AS	Y	16	38						10		O	Y			Y	Y					Y	Y	Y		Y	Y					Y	Y	N	0.34	0.8	13.9	13.1	17.375	Number per ha	September/October
Apodemus_agrarius	EU, AS	Y										O																					Y	N		12.3	27.4	15.1	2.22764	Number per 100 trap nights	June
Apodemus_agrarius	EU, AS	Y										O																				Y			0.47	0	1.7	1.7	18
Apodemus_agrarius	EU, AS	Y										O																					Y	N		5.2	9	3.8	1.73077	Number per ha	December
Apodemus_argenteus	AS	Y										O	Y																					N		1	6	5	6	Number (equal number of trap-nights among trapping sessions)
Apodemus_argenteus	AS	Y										O																				Y	Y			1.8	95.5	93.7	53.0556	Minimum number known to be alive
Apodemus_argenteus	AS	Y										O																				Y	Y			5.6	52.3	46.7	9.33929	Minimum number known to be alive
Apodemus_argenteus	AS	Y										O																				Y	Y		0.36					Abundance	Spring/summer/fall			Y	Y	Y	Y	Y	Y
Apodemus_argenteus	AS	Y										O																					Y	N		6.07	36.9	30.83	6.07908	Minimum number known to be alive	September
Apodemus_chevrieri	AS	Y										N	Y				Y					Y	Y	Y							N
Apodemus_draco	AS	N										N	Y		Y		Y														N	Y		N	0.479302	9	101	92	11.2222	Abundance
Apodemus_flavicollis	EU, AS	Y										O																					Y	N		6.4	29.3	22.9	4.57812	Number (equal number of trap-nights among trapping sessions)
Apodemus_flavicollis	EU, AS	Y										O																				N	Y	N		0	3.2	3.2	4.2	Number (somehow standardized, but unknown since the text is in Czech)	Autumn
Apodemus_flavicollis	EU, AS	Y										O																				N	Y	N		0	6.1	6.1	7.1	Number (somehow standardized, but unknown since the text is in Czech)	August								Y
Apodemus_flavicollis	EU, AS	Y										O	Y		Y							Y	Y									Y	Y	N	0.886043	0	4.85356	4.85356	290	Number per 100 trap nights	June						Y
Apodemus_flavicollis	EU, AS	Y										O																					Y	N		0	36.6	36.6	37.6	Number per ha	September
Apodemus_flavicollis	EU, AS	Y										O																				Y	Y	N		0.38	98.3	97.92	258.684	Density	June						Y
Apodemus_flavicollis	EU, AS	Y										O																				N	Y	N		0	3.5	3.5	4.5	Density (individuals per ha)
Apodemus_flavicollis	EU, AS	Y										O																				N	Y	N		0.063	8.63	8.567	136.984	Number per 100 trap nights	September
Apodemus_flavicollis	EU, AS	Y										O																					Y	N		0.08	6.2	6.12	77.5	Number per ha	February		Y
Apodemus_mystacinus	EU, AS	Y										O	Y					Y				Y	Y
Apodemus_pallipes	AS	Y										N	Y																		N		Y			0	7	7	8	Abundance	Autumn
Apodemus_peninsulae	AS	Y										O	Y		Y	Y	Y					Y	Y										Y	N		0.5	18	17.5	36	Trapping success (%)	August								Y
Apodemus_peninsulae	AS	Y										O																					Y	N		4.8	8.87	4.07	1.84792	Number per ha	June						Y
Apodemus_ponticus	AS	Y										N	Y		Y		Y					Y	Y								N
Apodemus_speciosus	AS	Y										O																					Y			124	1807	1683	14.5726	Total catch (somehow standardized)
Apodemus_speciosus	AS	Y										O	Y				Y					Y	Y	Y	Y			Y	Y					N		0	2	2	3	Number (equal number of trap-nights among trapping sessions)
Apodemus_speciosus	AS	Y										O																				Y	Y		0.449708	2	78	76	39	Minimum number known to be alive
Apodemus_speciosus	AS	Y										O																				Y	Y			1.6	71.8	70.2	44.875	Minimum number known to be alive
Apodemus_speciosus	AS	Y										O																				Y	Y		0.364					Abundance	Spring/summer/fall			Y	Y	Y	Y	Y	Y
Apodemus_speciosus	AS	Y										O																					Y	N		1.7	15.4	13.7	9.05882	Minimum number known to be alive	September
Apodemus_sylvaticus	EU, AF	Y										O																				N	Y	N		0	16.5	16.5	17.5	Number (somehow standardized, but unknown since the text is in Czech)	Autumn
Apodemus_sylvaticus	EU, AF	Y										O																								0	5.1	5.1	6.1	Number (somehow standardized, but unknown since the text is in Czech)	January	Y
Apodemus_sylvaticus	EU, AF	Y										O																					Y	N		3.35	23.5	20.15	7.01493	Number per 100 trap nights	November
Apodemus_sylvaticus	EU, AF	Y										O																				N	Y	N	0.241481	0.235689	2.74772	2.51203	11.6583	Number per 100 trap nights	April				Y
Apodemus_sylvaticus	EU, AF	Y										O																				N		N	0.2424	0.224664	2.64482	2.42016	11.7723	Number per 100 trap nights
Apodemus_sylvaticus	EU, AF	Y										O																					Y	N		0	150.7	150.7	151.7	Number per ha	November
Apodemus_sylvaticus	EU, AF	Y										O																				Y		Y	0.64077	0	16	16	198.166	Number per 100 trap nights
Apodemus_sylvaticus	EU, AF	Y										O																								1	36	35	36	Number per 100 trap nights
Apodemus_sylvaticus	EU, AF	Y										O																					Y	N		6.89	144.5	137.61	20.9724	Abundance	June						Y
Apodemus_sylvaticus	EU, AF	Y										O																					Y			0.09	1.93	1.84	21.4444	Number per ha	December
Apodemus_sylvaticus	EU, AF	Y										O	Y		Y		Y				Y	Y	Y	Y	Y	Y	Y					N	Y	N	0.186233	11.1	96.1	85	8.65766	Number per 1.6 ha plot	December
Apodemus_sylvaticus	EU, AF	Y										O																					Y			6	21	15	3.5	Number per ha	November
Apodemus_uralensis	EU, AS	Y										O	Y				Y					Y	Y	Y												0	17.4	17.4	18.4	Number (somehow standardized, but unknown since the text is in Czech)
Apodemus_uralensis	EU, AS	Y										O																				Y			0.382064	1	10	9	10
Apodemus_uralensis	EU, AS	Y										O																							0.100001	25.7426	45.3795	19.637	1.76282	Abundance
Apodemus_witherbyi	AS	Y										O			Y
Arvicanthis_nairobae	AF	N										O		Y																	N	N			0.285993	0	3.08087	3.08087	13.3951	No. of animals per hectare
Arvicanthis_neumanni	AF	Y										O		Y	Y																	Y	Y	N	0.460018	0	27.9	27.9	27.9	Number per ha	August								Y
Arvicanthis_niloticus	AF	Y										O																					Y		0.150647	7.77778	21.2222	13.4444	2.72857	Number per 100 trap nights	April-June				Y	Y	Y
Arvicanthis_niloticus	AF	Y										O		Y	Y		Y					Y	Y	Y		Y	Y	Y					Y	N		4.2	43.3	39.1	10.3095	Number per 100 trap nights	March			Y
Arvicola_amphibius	EU, AS	Y										O																				Y			0.4792	0	0.7	0.7	7
Arvicola_amphibius	EU, AS	Y										O	Y			Y	Y					Y	Y	Y				Y				Y	Y	Y	1.38	0	76546	76546	76546	Annual pelt counts
Arvicola_amphibius	EU, AS	Y										O																				Y	Y	Y	3.94	0	101	101	101	Annual pelt counts
Arvicola_amphibius	EU, AS	Y										O																						Y
Arvicola_sapidus	EU	N										N				Y															N	N	Y	N		1.07759	89.7629	88.6853	83.3	Percentage monthly distribution of mature females	April-June				Y	Y	Y
Atherurus_africanus	AF	Y										N	Y									Y	Y		Y						Y
Baiomys_taylori	NA	Y										N	Y		Y		Y			Y		Y									N										Autumn-winter			Y	Y	Y	Y	Y	Y
Bandicota_bengalensis	AS	Y										TS	Y		Y	Y	Y					Y	Y	Y	Y	Y	Y	Y	Y							2	17	15	8.5	Trapping index
Bandicota_bengalensis	AS	Y										TS																							0.393666	0	16	16	16	Trapping success	August-November								Y
Bandicota_bengalensis	AS	Y										TS																						Y
Bandicota_indica	AS	Y										O			Y	Y	Y					Y	Y	Y	Y	Y	Y	Y	Y		Y
Bandicota_savilei	AS	Y										O										Y	Y		Y	Y			Y		Y
Beamys_hindei	AF	N										N	Y																		N	N	N		0.27269	7.43935	20.9434	13.504	2.81522	No. of animals per hectare
Berylmys_bowersi	AS	Y										N	Y		Y							Y	Y	Y					Y		N
Bibimys_chacoensis	SA	Y										N			Y		Y														N
Callosciurus_adamsi	AS	N										N	Y																		N	Y		N	0.318727	0.13	0.88	0.75	6.76923	Number per grid
Callosciurus_caniceps	AS	N										N	Y		Y										Y	Y					Y	N		N		0	0.5	0.5	5	Frequency of occurence
Callosciurus_erythraeus	AS (EU, SA)	Y										N																				Y	Y	N	0.343393	0.197615	3.91141	3.7138	19.7931	Abundance (Number per 100 trap nights)
Callosciurus_erythraeus	AS (EU, SA)	Y										N	Y		Y																Y	N		N	0.0327279	5.6	6.8	1.2	1.21429	Density (Number/ha)
Callosciurus_finlaysonii	AS	Y										N	Y		Y	Y						Y			Y	Y	Y		Y		Y	N				6	6.45	0.45	1.075	Frequency of occurence
Callosciurus_notatus	AS	N										N	Y		Y	Y						Y			Y	Y	Y		Y		N	Y		N	0.312589	0	0.5	0.5	5	Number per grid
Callosciurus_prevostii	AS	Y										N	Y									Y			Y	Y					Y
Callosciurus_pygerythrus	AS	Y										N	Y		Y							Y			Y	Y	Y		Y		Y
Calomys_callidus	SA	Y										O			Y
Calomys_callosus	SA	Y										O			Y		Y					Y	Y	Y		Y			Y						0.380677	0	16.39	16.39	16.39	Density index	December-February (south)	Y	Y
Calomys_laucha	SA	Y										O																								0.1	1.2	1.1	12	Trapping success	August								Y
Calomys_laucha	SA	Y										O	Y		Y		Y					Y	Y		Y				Y							0	19.2	19.2	19.2	Density index	June						Y
Calomys_musculinus	SA	Y										O			Y							Y	Y	Y												0	1.3	1.3	1.3	Density index	June						Y
Calomys_musculinus	SA	Y										O																								0.034	0.482	0.448	14.1765	Relative density index	July							Y
Calomys_tener	SA	Y										O			Y		Y					Y	Y	Y			Y		Y						0.329834	0	12.32	12.32	12.32	Density index	September-December (south)
Calomys_tener	SA	Y										O																							0.29	0	27	27	27	Abundance	May-September (south)					Y	Y	Y	Y
Calomys_venustus	SA	N										N	N		Y	N	Y														N	N		N	0.228858	5.6872	36.7773	31.09	6.46667	No. of individuals (MNKA)
Calomys_venustus	SA	N										N	N			N															N	Y		N	0.409378	0	14.8094	14.8094	29.3163	No. of individuals per 100 tn
Calomys_venustus	SA	N										N	N			N															N		Y			34.2942	141.153	106.859	4.11594	No. of individuals	Autumn			Y	Y	Y
Cannomys_badius	AS	Y										O	Y									Y			Y
Castor_canadensis	NA (SA, EU, AS)	Y										N																				N		N	0.202153	0.136192	0.81261	0.676419	5.96667	Density (colonies/km2)
Castor_canadensis	NA (SA, EU, AS)	Y										N	Y			Y															Y			N		41	118	77	2.87805	Number of beaver ponds in catchment
Castor_fiber	EU, AS	Y										N	Y		Y	Y						Y		Y			Y				Y	N		N		235	124622	124387	530.306	Population size (Number)
Castor_fiber	EU, AS	Y										N																				N		N	0.0424472	5651	7406	1755	1.31056	Number observed
Cavia_aperea	SA	Y										N	N	Y		N	Y	Y													Y	Y	Y	N	0.465329	0	162.674	162.674	163.674	Density (cavies per square km)	Summer	Y	Y
Cavia_porcellus	SA (AF)	Y										O			Y	Y	Y	Y													Y
Cerradomys_subflavus	SA	N										N	Y									Y	Y	Y							N	N	Y	N	0.21573	2.1079	22.5094	20.4015	10.6786	Density (number per ha)	No clear pattern
Chaetodipus_baileyi	NA	N										N								Y											N				0.495892	0.09	2.5	2.41	27.7778	Number per 100 trap nights
Chaetodipus_hispidus	NA	Y										N																				Y		N	0.296447	0.6	5	4.4	8.33333	Number per 100 trap nights
Chaetodipus_hispidus	NA	Y										N			Y		Y														N	N		N	0.213247	0	4	4	5	Abundance
Chaetodipus_intermedius	NA	N										N					Y	Y		Y											N				0.257485	0	0.19	0.19	4.8	Number per 100 trap nights
Chaetodipus_nelsoni	NA	Y										N			Y			Y		Y											Y
Chaetodipus_penicillatus	NA	N										N			Y					Y											N	Y	Y	N	0.472982	0	7.28682	7.28682	35.6992	Abundance	April-September				Y	Y	Y	Y	Y
Chaetomys_subspinosus	SA	Y										N	Y																Y		Y
Chelemys_macronyx	SA	N										N	Y		Y	N	Y														N					0	16.4706	16.4706	17.4706	Population abundance
Chinchilla_chinchilla	SA	Y										N					Y	Y													Y
Chinchilla_lanigera	SA	Y										N	N		Y	N		Y													Y	N	N	N	0.211235	3.6	13.6	10	3.77778	No. of individuals per hectare
Chionomys_nivalis	EU, AS	Y										N																				N	Y	N	0.179063	27.9498	123.515	95.5649	4.41916	Population size (estimated)	November
Chionomys_nivalis	EU, AS	Y										N						Y													N			N	0.162948	82.4	232.87	150.47	2.82609	Population size (number of individuals)
Chionomys_roberti	AS	Y										N	Y																		N
Coendou_prehensilis	SA	Y										N	Y																		Y
Conilurus_penicillatus	AU	N										N	Y	Y																	N					22	66	44	3	Density (number/km2)
Cricetomys_emini	AF	Y										N	Y																		Y
Cricetomys_gambianus	AF	Y	500	1500		27	42		20			O	Y	Y								Y	Y		Y	Y	Y									2.83	5.65	2.82	1.99647	Trapping success	March-September (SOUTH)			Y	Y	Y	Y	Y	Y
Cricetomys_gambianus	AF	Y										O	Y	Y								Y	Y		Y	Y	Y				Y
Cricetulus_barabensis	AS	Y										O			Y		Y					Y	Y									Y	Y		0.197048	0.813699	2.67945	1.86575	3.29293	Number per 100 trap nights	March-May			Y	Y	Y
Cricetulus_barabensis	AS	Y										O																				Y	Y			0	14.48	14.48	14.48	Number per 100 trap nights
Cricetulus_barabensis	AS	Y										O																				Y	Y		0.399987	0.369449	7.68739	7.31794	20.8077	Number per 100 trap nights
Cricetulus_migratorius	EU, AS	N										O	Y		Y		Y			Y		Y	Y	Y		Y	Y				N	Y		N	0.51976	0	12	12	13	Number observed
Cricetus_cricetus	EU, AS	Y										O			Y		Y					Y	Y	Y		Y	Y				Y			Y
Ctenodactylus_gundi	AF	Y										O			Y			Y
Ctenomys_talarum	SA	N										N	N			N	Y				Y										N	N			0.125573	16.1142	35.1934	19.0792	2.184	No. of individuals (MNKA)
Ctenomys_talarum	SA	N										N	N			N															N	N	Y		0.126584	10.3101	27.9457	17.6357	2.71053	No. of individuals (MNKA)	March-May			Y	Y	Y
Cuniculus_paca	NA, SA	Y										N	Y																		Y	Y	Y	N	0.657978	0	100	100	101	Hunting rate	June-September (south)						Y	Y	Y
Cynomys_gunnisoni	NA	N										N			Y		Y			Y											Y			N		39	194	155	4.97436	Abundance
Cynomys_ludovicianus	NA	Y										O		Y			Y			Y		Y	Y	Y								Y			1.11	0	74	74	74	Area with colonies (ha)
Cynomys_ludovicianus	NA	Y										O																								799	6323	5524	7.91364	Area with colonies (ha)
Cynomys_ludovicianus	NA	Y										O																								115	239	124	2.07826	No of individuals captured for the first time
Cynomys_ludovicianus	NA	Y										O																								2	31	29	15.5	No of active colonies
Cynomys_ludovicianus	NA	Y										O																				Y			0.47	17	784	767	46.1176	Population size
Dasyprocta_azarae	SA	Y										N	Y																		Y
Dasyprocta_leporina	SA	Y										N	Y																Y		Y
Dasyprocta_mexicana	SA	Y										O	Y																		Y
Dasyprocta_prymnolopha	SA	Y										N	Y	Y																	Y
Dasyprocta_punctata	NA, SA	Y										N	Y									Y			Y	Y					Y
Dasyprocta_punctata	NA, SA	Y										N	Y									Y			Y	Y					Y
Deltamys_kempi	SA	N										N	N			Y	Y														N					0	1.08352	1.08352	10.7615	No. of individuals per 100 tn
Dendromus_mesomelas	AF	N										N	Y	Y	Y		Y														N	Y	Y		0.62397	1.19332	73.747	72.5537	61.8	Abundance estimate (derived from models based on trappings)	Dry season	Y	Y	Y
Dicrostonyx_groenlandicus	NA, EU	N										N					Y														N	Y	Y	N	0.796	0	11.14	11.14	112.4	Density (individuals/ha)
Dicrostonyx_richardsoni	NA	N										N			Y	Y	Y														N	Y	Y		0.524	0	12.59	12.59	126.9	Density (individuals/ha)
Dicrostonyx_torquatus	EU, AS	N										N			Y	Y	Y														N	Y	Y	N	0.55	0	2.32759	2.32759	233.759	Trapping index (number per 100 trap nights)
Diplomys_labilis	NA, SA	Y										N	Y									Y			Y						N
Diplothrix_legata	AS	Y										N	Y																		N
Dipodillus_campestris	AF	Y										O						Y		Y		Y	Y			Y
Dipodomys_agilis	NA	N										N	Y		Y																N	N	Y	N	0.248934	6.80761	39.0275	32.2199	5.73292	Density	No clear pattern
Dipodomys_merriami	NA	Y										N			Y					Y											N	N	N	N	0.258161	22.6718	159.389	136.718	7.0303	Abundance
Dipodomys_merriami	NA	Y										N																						N	0.127135	17.9087	54.2067	36.2981	3.02685	Density (individuals/ha)
Dipodomys_ordii	NA	N										N			Y		Y														N	Y	Y	N	0.428122	1.18943	22.2026	21.0132	18.6667	Abundance
Dipodomys_spectabilis	NA	N										N								Y											N	Y	Y	N	0.430479	0.415755	9.44201	9.02626	22.7105	Density	April-September				Y	Y	Y	Y	Y
Dipus_sagitta	EU, AS	Y										O			Y					Y													Y			1.16	1.81	0.65	1.56034	Percentage successful traps	July							Y
Dolichotis_patagonum	SA	Y										N	Y		Y		Y														Y
Dryomys_nitedula	EU, AS	N										N																			N	N		N	0.148746	4	11	7	2.75	Number observed
Eligmodontia_morgani	SA	N										N	N		Y	N	Y														N	N	Y	N	0.348016	2.54237	46.6102	44.0678	18.3333	No. of individuals (MNKA)	March-June			Y	Y	Y	Y
Eligmodontia_typus	SA	N										N	N		Y	N	Y			Y											N		N			3.08483	8.43188	5.34704	2.73333	No. of individuals (MNKA)
Eliomys_melanurus	AF, AS	N										N	Y		Y			Y													N	N		N	0.197736	0.333333	1.77778	1.44444	5.33333	Number per 100 trap nights	Winter	Y	Y
Eliomys_quercinus	EU	Y										O																				Y	Y		0.555249	0.0169683	0.848416	0.831448	50	Recapture probability	June						Y
Eliomys_quercinus	EU	Y										O	Y					Y				Y			Y	Y						N	Y		0.214761	6.8435	49.4	42.5565	7.21853	Minimum number know to be alive (MNKA)	August								Y
Eliurus_majori	AF	Y										N	Y																		N
Ellobius_talpinus	EU, AS	N										N																				N		N	0.234916	62	245	183	3.95161	Number observed
Ellobius_talpinus	EU, AS	N										N					Y														N	N		N		0	0.3	0.3	4	Community contribution (%)
Ellobius_tancrei	AS	Y										N			Y		Y			Y		Y	Y								N
Eothenomys_melanogaster	AS	Y										O	Y		Y		Y					Y	Y	Y
Erethizon_dorsatum	NA	Y										N																				Y			0.44013	0	24.0085	24.0085	69.5957	Abundance
Erethizon_dorsatum	NA	Y										N																				Y		N	0.533227	4	117	113	29.25	Abundance
Erethizon_dorsatum	NA	Y										N	Y		Y		Y														Y	N	N	N	0.124973	23.1664	80.1431	56.9767	3.45946	Abundance
Galea_musteloides	SA	Y										N			Y		Y														Y					1.8	6.5	4.7	3.61111	Prey contribution (%)
Galea_spixii	SA	Y										N		Y				Y													Y		Y			0	4	4	5	Abundance
Gerbilliscus_guineae	AF	N										N	Y	Y	Y			Y				Y	Y								N	N	Y		0.29693	0	5.95588	5.95588	13.5361	Number of animals trapped per month	Wet season				Y	Y	Y	Y	Y
Gerbilliscus_leucogaster	AF	N										N																			N	N	Y	N	0.263544	61.215	252.336	191.121	252.336	Abundance estimate (derived from models based on trappings)	Rain season				Y	Y	Y	Y	Y
Gerbilliscus_leucogaster	AF	N										N																			N	N		N	0.359398	3.7931	43.1035	39.3103	43.1035	No. of animals per 2 hectares
Gerbilliscus_leucogaster	AF	N										N																			N	Y		N	0.46148	0	21.8016	21.8016	21.8016	No. of animals per hectare
Gerbilliscus_leucogaster	AF	N										N																			N	N		N	0.03632	0	0.18862	0.18862	1.8862	Minimum Number Alive (abundance measure)
Gerbilliscus_leucogaster	AF	N										N		Y	Y		Y			Y											N	N		N	0.265838	1.26823	9.58783	8.31959	7.56	No per hectare
Gerbilliscus_robustus	AF	N										N		Y			Y					Y	Y				Y				N	N			0.185945	3.84279	16.7686	12.9258	4.36364	Minimum Number Alive (abundance measure)
Gerbilliscus_robustus	AF	N										N																			N	N			0.307186	0.802377	13.9079	13.1055	17.3333	Minimum Number Alive (abundance measure)
Gerbilliscus_robustus	AF	N										N																			N	Y	Y		0.471938	0	27	27	27	No. of animals per hectare	September-November (SOUTH)
Gerbilliscus_robustus	AF	N										N																			N	N	Y		0.26237	0	11.7914	11.7914	11.7914	No. of animals per hectare	Wet season	Y	Y
Gerbillurus_vallinus	AF	N										N		Y			Y			Y											N	Y	N		0.505375	0.707965	23.7168	23.0088	33.5	No. of animals per 2 hectares
Gerbillus_andersoni	AF, AS	N										N								Y	Y										N	N		N	0.170999	7.43935	20.9434	13.504	2.81522	Mean number per hectare
Gerbillus_andersoni	AF, AS	N										N																			N					1	66	65	66	Number of individuals	May-September					Y	Y	Y	Y
Gerbillus_dasyurus	AF, AS	N										N																			N	N	Y		0.238471	2.71945	10.0751	7.35564	3.70482	No. of animals per hectare
Gerbillus_dasyurus	AF, AS	N										N			Y			Y		Y		Y	Y								N		Y			2.01847	24.3008	22.2823	12.0392	No. of animals per hectare
Gerbillus_dasyurus	AF, AS	N										N																			N	N	Y	N	0.288873	0.0444	11.2	11.1556	252.252	Number of animals per 100 trap nights	No clear pattern
Gerbillus_gerbillus	EU, AS	Y										N																				N	Y	N	0.291017	0.444	15.11	14.666	34.0315	Number per 100 trap nights	No clear pattern
Gerbillus_gerbillus	EU, AS	Y										N								Y	Y	Y	Y								N	N	Y	N		0.867	7.3699	6.5029	8.50046	Density (number per ha)
Gerbillus_henleyi	AF, AS	N										N			Y			Y		Y		Y	Y			Y					N	N			0.243981	0.425939	2.01502	1.58908	4.73076	No. of animals per hectare
Gerbillus_henleyi	AF, AS	N										N																			N	Y	Y		0.336648	0.177778	4.57143	4.39365	25.7143	Number of animals per 100 trap nights	No clear pattern
Gerbillus_nanus	AF, AS	Y										O		Y	Y					Y		Y	Y			Y							Y	N		0	6.1	6.1	6.1	Number per 100 trap nights	March			Y
Gerbillus_occiduus	AF	Y										N								Y	Y										N
Gerbillus_pyramidum	AF	Y										O								Y		Y			Y	Y						N	Y	N		0	13	13	13	Number of individuals	May-June					Y	Y
Glaucomys_sabrinus	NA	Y										O	Y																			N	Y		0.19	11.4	45.1	33.7	3.95614	Population size
Glaucomys_sabrinus	NA	Y										O																								0.11	0.67	0.56	6.09091	Number per ha	October
Glaucomys_sabrinus	NA	Y										O																				Y	Y		0.489813	0	2.92	2.92	29.2	Population estimate
Glaucomys_sabrinus	NA	Y										O																				Y			0.625917	0	0.00748538	0.00748538	74.8538	Minimum number alive
Glaucomys_volans	NA	Y										O	Y																				Y			1.1	23	21.9	20.9091	Number per 100 trap nights
Glaucomys_volans	NA	Y										O																				Y			0.658349	0	0.00646784	0.00646784	64.6784	Minimum number alive
Glis_glis	EU, AS	Y										O																			Y		Y			0	43.6	43.6	43.6	Percentage occupied nest boxes	August-October								Y
Glis_glis	EU, AS	Y										O																			Y					2	11	9	5.5	Litter size
Glis_glis	EU, AS	Y										O																			Y	Y			0.467447	0	14.01	14.01	14.01	Individuals per ha
Glis_glis	EU, AS	Y										O																			Y	Y	Y		0.430989	4	152	148	38	Number of individuals (always same number of nest boxes)	August-October								Y
Glis_glis	EU, AS	Y										O																			Y	Y	Y		0.32487	4.3	75.2	70.9	17.4884	Percentage occupied nest boxes	August-October								Y
Glis_glis	EU, AS	Y										O	Y		Y							Y			Y	Y					Y					0	11	11	11	Litter size
Glis_glis	EU, AS	Y										O																			Y	Y			0.530472	0.650523	2.16732	1.51679	3.33165	Number of individuals (always same number of nest boxes)
Golunda_ellioti	AS	N										N	Y		Y		Y					Y	Y	Y	Y	Y			Y		Y					1	4	3	4	Relative trapping success (%)	November-May	Y	Y	Y	Y	Y
Grammomys_dolichurus	AF	N										N	Y		Y		Y					Y	Y	Y			Y				N	N			0.328347	0	8.01839	8.01839	34.8626	No. of animals per hectare
Grammomys_dolichurus	AF	N										N																			N	N	Y		0.311599	0	7.99012	7.99012	66.5843	No. of animals per hectare	May-June					Y	Y
Graomys_griseoflavus	SA	Y										N	N		Y	N															N		N			2.31363	7.58355	5.26992	3.27778	No. of individuals (MNKA)
Graphiurus_murinus	AF	N										O	Y	Y	Y	Y	Y					Y	Y		Y	Y	Y				N	N	Y	N	0.301199	2.98584	40.1544	37.1686	13.4483	Number of individuals		Y	Y	Y
Heimyscus_fumosus	AF	N										N	Y																		N	Y	Y		0.458114	0.024724	0.389404	0.36468	15.75	Number of animals per 100 tn (trap success)	June-July						Y	Y
Heteromys_anomalus	SA	Y										O																					Y			0	5	5	5	Number per 1000 trap nights	August								Y
Heteromys_anomalus	SA	Y			70							O	Y									Y	Y												0.545973	0	11.9	11.9	11.9	Minimum number alive
Heteromys_desmarestianus	NA, SA	Y										O	Y																				Y			0.3	1.36	1.06	4.53333	Number per ha	January	Y
Heteromys_desmarestianus	NA, SA	Y										O																					Y			24.7	92.3	67.6	3.73684	Minimum number alive per ha	August-March	Y	Y	Y					Y
Heteromys_desmarestianus	NA, SA	Y										O																				Y	Y		0.462119	1	77.1229	76.1229	77.1229	Individuals per ha	March			Y
Heteromys_desmarestianus	NA, SA	Y										O																								23.4	47.3	23.9	2.02137	Density (individuals per ha)
Heteromys_desmarestianus	NA, SA	Y										O																								1.4	5.3	3.9	3.78571	Number of animals
Heteromys_gaumeri	NA	Y										N	Y																		N
Holochilus_brasiliensis	SA	Y										N	Y			Y						Y						Y			N	N	Y	N		0.1	0.4	0.3	4	Percentage in owl pellets	Summer	Y	Y
Holochilus_brasiliensis	SA	Y										N																				N	Y	N		10	109	99	10.9	Number per 2 ha	February-April (SOUTH)		Y	Y	Y
Holochilus_chacarius	SA	Y										N			Y	Y						Y	Y								N
Holochilus_sciureus	SA	Y										N				Y	Y										Y				N	N	N	N	0.0154631	17.2556	19.4168	2.16123	1.12525	Abundance
Hybomys_univittatus	AF	N										N	Y																		N	N	Y		0.230312	0.142163	1.06313	0.920972	7.47828	Number of animals per 100 tn (trap success)	March-May			Y	Y	Y
Hydrochoerus_hydrochaeris	SA	Y										N	Y	Y		Y															Y	N	Y	N	0.198644	17.0149	104.104	87.0896	6.11842	Mean no. of individuals	Often November (south)
Hydromys_chrysogaster	AU	N										N	Y			Y					Y										N	N		N	0.184649	0	0.08	0.08	3.66667	Abundance (trap success)
Hylomyscus_stella	AF	N										N	Y																Y		N	Y	Y		0.60448	0.021634	1.41236	1.39073	65.2844	Number of animals per 100 tn (trap success)	March-May			Y	Y	Y
Hypogeomys_antimena	AF	N										N	Y																		Y	N	N	N	0.11791	31	58	27	1.87097	Number of animals in 100 ha study area
Hypogeomys_antimena	AF	N										N																			Y			N		27.7186	40.6084	12.8897	1.46502	Mean density of active burrows (burrows per km2). Decline due to dogs of hunters?
Hystrix_cristata	AF, (EU)	Y										N	Y	Y	Y		Y	Y				Y	Y	Y							Y
Jaculus_jaculus	AF, AS	N										N			Y		Y	Y		Y											Y	N	Y		0.15566	0.207018	0.580702	0.373684	2.80508	No. of animals per hectare	June-August						Y	Y	Y
Kerodon_rupestris	SA	Y										N		Y				Y													Y
Lagostomus_maximus	SA	N										N	N	Y		N	Y			Y											Y	N	N		0.25512	14.1538	97.9487	83.7949	6.92029	Mean no. of residents per viscacheras
Lagurus_lagurus	EU, AS	N										N																						N		6.1	34	27.9	5.57377	Density (number per ha)	September
Lagurus_lagurus	EU, AS	N										N			Y		Y					Y	Y	Y							N	Y		N	0.356844	0	3.71287	3.71287	5.50045	Abundance
Lariscus_hosei	AS	N										N	Y																		N	Y		N	0.374393	0	0.9	0.9	8.2	Number per grid
Lasiopodomys_brandtii	AS	N										N			Y		Y														N	Y	Y	Y	0.439854	17.091	403.964	386.873	23.636	Density (Number/ha)	June-September						Y	Y	Y
Lasiopodomys_fuscus	AS	Y										N					Y														N
Leggadina_forresti	AU	N										N			Y					Y											N					0	1	1	11	Abundance (number per grid and night)
Leggadina_lakedownensis	AU	N										N		Y	Y		Y														N	N			0.171092	0	0.05	0.05	2.66667	Abundance (trap success)
Lemmus_lemmus	EU	Y										N			Y	Y	Y														N	Y	Y	N	0.909	0	32.9302	32.9302	3294.02	Trapping index (number per 100 trap nights)	August								Y
Lemmus_sibiricus	EU, AS	N										N																				Y	Y	N	0.874274	0.0281215	20.135	20.1069	716	Density (number per ha)	July							Y
Lemmus_sibiricus	EU, AS	N										N																						N		0.128571	26.4	26.2714	205.333	Winter nest density (nestas/ha)
Lemmus_sibiricus	EU, AS	N										N	Y		Y	Y	Y														N	Y	Y	N	0.453					Trapping index (number per 100 trap nights)
Lemmus_trimucronatus	NA, AS	N										N					Y														N	Y	Y	N	0.769	0	8.75	8.75	88.5	Density (individuals/ha)
Lemniscomys_rosalia	AF	N										N																			N	N	Y	N	0.09641	0	0.7225	0.7225	7.225	Mimimum Number Alive
Lemniscomys_rosalia	AF	N										N		Y																	N	N	Y		0.178731	0	3.75866	3.75866	11.0549	No per hectare
Lemniscomys_rosalia	AF	N										N																			N	N	Y		0.20268	4.00534	14.0454	10.04	41.31	Mimimum Number Alive	June-July						Y	Y
Lemniscomys_striatus	AF	Y										N	Y	Y	Y		Y					Y	Y	Y		Y			Y		N					10	51	41	5.1	Relative abundance (%)
Lemniscomys_zebra	AF	N										N		Y	Y		Y					Y	Y		Y						N	N	N		0.37868	0	17	17	17	No. of animals
Leopoldamys_edwardsi	AS	Y										N	Y																		Y	N			0.26148	0	5.025	5.025	6.87171	Minimum number known to be alive (number per 100 trap nights)
Leopoldamys_sabanus	AS	N										N	Y																		N	N		N	0.286215	1.25	7.8	6.55	6.24	Number per grid
Liomys_irroratus	SA	Y										N			Y																N
Lophuromys_flavopunctatus	AF	Y										O	Y				Y
Lophuromys_sikapusi	AF	Y										O	Y				Y					Y	Y	Y												0.6	1.6	1	2.66667	Trapping success	July-December							Y	Y
Lophuromys_sikapusi	AF	Y										O																								0	8	8	8	Density
Loxodontomys_micropus	SA	Y										N			Y																N					0	4	4	5	Abundance	Summer	Y	Y
Marmota_bobak	EU, AS	N										N					Y														Y	Y		N	0.347076	0	0.135577	0.135577	8.97511	Density (Burrows per ha)
Marmota_flaviventris	NA	Y										N	Y				Y	Y													Y	N		N	0.149283	33.758	125.805	92.0473	3.72668	Density
Marmota_himalayana	AS	Y										N			Y		Y	Y		Y		Y		Y							Y	N		N	0.223597	0.0199785	0.0599356	0.0399571	3	Density (Number per ha)
Marmota_marmota	EU	Y										N					Y	Y				Y		Y							Y	N		N	0.153731	1.03	2.46	1.43	2.38835	Density (Number per km2)
Marmota_monax	NA	Y										O	Y				Y					Y	Y	Y	Y	Y					Y
Marmota_sibirica	AS	Y										N			Y		Y														Y	Y			0.527734	0.123	1.038	0.915	8.43902	Density (number per km2)
Mastacomys_fuscus	AU	N										N	Y		Y	Y	Y														N	N		N	0.111963	26.8493	60.934	34.0847	2.26948	Abundance
Mastomys_awashensis	AF	N										N		Y								Y	Y								N	N	Y	N	0.389772	0	48.377	48.377	48.377	Rodent abundance (estimated by a program from live-trapping)	December-January	Y
Mastomys_coucha	AF	N										N		Y	Y							Y	Y			Y					N	Y	Y	Y	0.44034	0	11.8033	11.8033	118.033	Minimum Number Alive (abundance measure)	June-August						Y	Y	Y
Mastomys_erythroleucus	AF	Y										O	Y	Y	Y							Y	Y			Y	Y	Y								10	28	18	2.8	Number per ha	March-September			Y	Y	Y	Y	Y	Y
Mastomys_erythroleucus	AF	Y										O																				Y	Y	Y	0.33	3.1	39.4	36.3	12.7097	Number per ha	September
Mastomys_huberti	AF	Y										O																				Y	Y		0.326626	3.88889	43.5036	39.6148	11.1867	Number per 100 trap nights	February		Y
Mastomys_huberti	AF	Y										O																					Y			12.6	148.5	135.9	11.7857	Abundance	January	Y
Mastomys_huberti	AF	Y										O		Y			Y					Y	Y			Y	Y	Y					Y	N		1.81818	15.8537	14.0355	8.71951	Number per 100 trap nights	January	Y
Mastomys_huberti	AF	Y										O																						Y
Mastomys_natalensis	AF	Y										TS		Y	Y							Y	Y	Y		Y	Y	Y								22	69	47	3.13636	Number per ha	March-September			Y	Y	Y	Y	Y	Y
Mastomys_natalensis	AF	Y										TS																				Y	Y	Y	0.441207	21.4022	574.17	552.768	26.8276	Population size	November
Mastomys_natalensis	AF	Y										TS																					Y			0	54.8	54.8	54.8	Number per 0.5 ha	October-February	Y	Y
Maxomys_baeodon	AS	N										N	Y																		N	N		N	0.249274	2.38	9.8	7.42	4.11765	Number per grid
Maxomys_ochraceiventer	AS	N										N	Y																		N	N		N	0.161202	0	0.13	0.13	2.04	Number per grid
Maxomys_rajah	AS	N										N	Y																		N	N		N	0.219608	0	0.38	0.38	4.04	Number per grid
Maxomys_surifer	AS	N										N	Y									Y				Y					N	N		N	0.204518	6.63	22.6	15.97	3.40875	Number per grid
Maxomys_whiteheadi	AS	N										N	Y									Y			Y	Y					N	N		N	0.238556	5.38	21.25	15.87	3.94981	Number per grid
Megadontomys_thomasi	SA	Y										N	Y																		N
Melomys_burtoni	AU	N										N	Y	Y		Y	Y					Y			Y						N	N	N	N	0.19783	11.9588	56.9759	45.0172	4.76437	Abundance
Melomys_burtoni	AU	N										N																				Y			0.748076	0	0.555972	0.555972	56.5972	Abundance (trap success)
Melomys_cervinipes	AU	N										N	Y									Y			Y						N	Y	Y	N	0.43482	0	28	28	29	Abundance
Menetes_berdmorei	AS	N										N	Y		Y		Y					Y	Y		Y				Y		N	N		N		0	1	1	4	Frequency of occurence
Meriones_crassus	AF, AS	Y										O								Y												Y	Y	N	0.395052	0.333	15.11	14.777	45.3754	Number per 100 trap nights	No clear pattern
Meriones_hurrianae	AS	Y										N		Y	Y		Y			Y											Y
Meriones_libycus	AF, AS	Y										N			Y	Y				Y		Y	Y			Y					N
Meriones_meridianus	EU, AS	Y										N			Y					Y											N	Y	Y	N	0.68	0.58345	4.77121	4.18776	8.17758	Trapping index (number per 100 trap nights)	May					Y
Meriones_meridianus	AS	Y										O			Y					Y													Y			0.76	1.81	1.05	2.38158	Percentage successful traps	July							Y
Meriones_persicus	AS	Y										O			Y		Y	Y
Meriones_sacramenti	AS	Y										O			Y		Y			Y		Y	Y
Meriones_shawi	AF	Y										O			Y							Y	Y	Y		Y
Meriones_tamariscinus	EU, AS	N										N			Y		Y			Y		Y	Y		Y						N	Y	Y	N	0.423666	0.0641466	4.02655	3.9624	62.771	Trapping index (number per 100 trap nights)	October
Meriones_tristrami	AS	Y										N			Y					Y		Y	Y								N	Y	Y	N	0.296193	0	8	8	9	Abundance	January-April	Y	Y	Y	Y
Meriones_unguiculatus	AS, (EU)	Y										O			Y		Y			Y		Y		Y									Y			23	122	99	5.30435	Minimum number alive per 0.5 ha	June						Y
Meriones_unguiculatus	AS, (EU)	Y										O																					Y			31	170	139	5.48387	Population size (standardized)	June						Y
Meriones_unguiculatus	AS, (EU)	Y										O																				Y	Y	N		0.171233	91.4384	91.2671	534	Number per ha	September-November
Meriones_unguiculatus	AS, (EU)	Y										O																				Y	Y		0.402851	0.31	21.0375	20.7275	67.8629	Abundance	May, November					Y
Meriones_vinogradovi	AS	Y										N			Y			Y													N
Mesembriomys_gouldii	AU	N										N	Y	Y																	N	Y			0.621146	0	0.437369	0.437369	44.7369	Abundance (trap success)
Mesocricetus_auratus	AS	Y										O										Y	Y								Y
Mesocricetus_brandti	AS	Y										N			Y		Y					Y	Y								Y
Micaelamys_namaquensis	AF	Y										O	Y	Y	Y		Y	Y		Y		Y	Y			Y	Y						Y			0.37	4.57	4.2	12.3514	Number per 100 trap nights	April				Y
Microcavia_australis	SA	Y										N	Y	Y						Y											N
Micromys_minutus	EU, AS	Y										O																				N	Y			0	0.04	0.04	2	Number per 100 trap nights
Micromys_minutus	EU, AS	Y										O	Y		Y	Y	Y					Y	Y			Y		Y	Y			N	N			0.1	0.2	0.1	2	Number per 100 trap nights	March-May			Y	Y	Y
Micromys_minutus	EU, AS	Y										O																				Y			0.347367	0	9.3	9.3	93
Micromys_minutus	EU, AS	Y										O																					Y	N		0	2.62	2.62	26.2	Number per ha	October
Microtus_agrestis	AS, (EU)	Y										O																						Y
Microtus_agrestis	AS, (EU)	Y										O																				Y	Y		0.94					Trapping index
Microtus_agrestis	AS, (EU)	Y										O																						Y
Microtus_agrestis	AS, (EU)	Y										O	Y		Y	Y	Y					Y	Y	Y	Y							Y	Y						273	Number per 100 trap nights	September
Microtus_arvalis	EU, AS	Y										O	Y		Y		Y					Y	Y	Y								N	Y			0	20.46	20.46	20.46	Number (somehow standardized, but unknown since the text is in Czech)	Autumn
Microtus_arvalis	EU, AS	Y										O																								0	2	2	2	Number (somehow standardized, but unknown since the text is in Czech)	August								Y
Microtus_arvalis	EU, AS	Y										O																				Y	Y	N	0.441568	0.208552	15.3287	15.1202	73.5009	Number per 100 trap nights	April				Y
Microtus_arvalis	EU, AS	Y										O																					Y	N		0	54.14	54.14	54.14	Number per ha	December
Microtus_arvalis	EU, AS	Y										O																				Y			0.65	0.3	3.5	3.2	11.6667
Microtus_arvalis	EU, AS	Y										O																								0	26.3	26.3	26.3	Number per ha	October
Microtus_arvalis	EU, AS	Y										O																						Y
Microtus_breweri	NA	Y										N					Y				Y										N
Microtus_cabrerae	EU	N										N	Y			Y	Y					Y		Y							N	N	Y	N		44.7	50	5.3	1.11857	Occupancy (%)
Microtus_cabrerae	EU	N										N																				N		N	0.174452	17.3333	115.238	97.9048	6.64835	Density (number per ha)	August								Y
Microtus_californicus	NA	Y										O																				Y	Y		0.575358	1	210	209	210	Number known to be alive (KTBA)	July							Y
Microtus_californicus	NA	Y										O					Y			Y	Y											Y	Y			5	618	613	123.6	Number per ha	May					Y
Microtus_duodecimcostatus	EU	Y										N			Y							Y	Y	Y	Y						N	Y	Y	N	0.464962	8.49515	427.791	419.296	50.3571	Density (number per ha)	November
Microtus_fortis	AS	Y										O																				Y	Y		0.392229	0	15	15	15	Trap success (%)
Microtus_fortis	AS	Y										O																				N	Y			4.2	13.3	9.1	3.16667	Number per 100 trap nights
Microtus_fortis	AS	Y										O																				N	Y		0.17	1	3.6	2.6	3.6	Standardized vole abundace
Microtus_fortis	AS	Y										O				Y																N	N			0.1	0.1	0	1	Number per 100 trap nights	June, August-September								Y
Microtus_gregalis	EU, AS	N										N	Y				Y					Y	Y	Y							N	Y	Y	N	0.7	0	1.28464	1.28464	33.116	Trapping index (number per 25 trap nights)	August								Y
Microtus_guentheri	EU, AS, AF	Y										N			Y		Y					Y		Y							N	Y			0.455824	2.57669	85.0307	82.454	23.7736	Number trapped (standardized)
Microtus_ilaeus	AS	Y										N	Y		Y		Y
Microtus_levis	EU, AS	N										N	y									Y	Y	Y							N	Y	Y	N	0.675497	14.6087	1229.22	1214.61	84.1429	Population size (estimated)	September
Microtus_longicaudus	NA	N										N	Y		Y	Y	Y					Y							Y	Y	N	Y	Y	Y	0.960959	0	173.997	173.997	335.609	Density (individuals/ha)	July-October							Y	Y
Microtus_lusitanicus	EU	N										N	Y									Y	Y	Y	Y						N	N	Y	N		11	48	37	4.36364	Number observed	October
Microtus_maximowiczii	AS	Y										O	Y
Microtus_middendorffii	EU, AS	N										N				Y															N	Y	Y	N	0.555481	0	0.535893	0.535893	14.3973	Trapping index (number per 25 trap nights)	August								Y
Microtus_montanus	NA	N										N																				Y	Y	N	0.653904	6	359	353	59.8333	Density (individuals/ha)	September
Microtus_montanus	NA	N										N			Y	Y	Y					Y	Y	Y							N	Y	Y	N	0.592297	1	52	51	52	Density (individuals/ha)
Microtus_montebelli	AS	Y										N	Y			Y						Y	Y	Y	Y						N		Y	N	0.183649	167.135	499.824	332.689	2.99054	Density (Number/ha)	July-August							Y	Y
Microtus_ochrogaster	NA	Y										N		Y	Y	Y	Y					Y	Y								N	Y	Y	N		0	618.4	618.4	619.4	Density (individuals/ha)	November-February	Y	Y
Microtus_ochrogaster	NA	Y										N																				N	Y	N	0.238623	16.1089	158.755	142.646	9.85507	Number of individuals	November-February	Y	Y
Microtus_oeconomus	EU, AS, NA	Y										N																				Y	Y	N	0.566157	1.27607	26.2373	24.9612	20.561	Density (number per ha)	August								Y
Microtus_oeconomus	EU, AS, NA	Y										N	Y		Y	Y	Y					Y		Y							N			N		0.5	15.2	14.7	30.4	Number per 100 trap nights
Microtus_oeconomus	EU, AS, NA	Y										N																				Y	Y	N	0.49	0.35	6.55626	6.20626	18.7322	Abundance (number per sampling quadrat)	September
Microtus_oeconomus	EU, AS, NA	Y										N																				Y		N	0.43	0.95	25	24.05	26.3158	Number per 100 trap nights
Microtus_pennsylvanicus	NA	Y										O																					Y			0.11	6.96	6.85	63.2727	Number per ha	October
Microtus_pennsylvanicus	NA	Y										O	Y	Y	Y	Y	Y					Y	Y	Y	Y							N	Y	Y		0	91.6	91.6	91.6	Number per ha	Autumn (September-November)
Microtus_pennsylvanicus	NA	Y										O																				Y			0.332445	1.98347	42.2107	40.2273	21.2812	Standardized abundace
Microtus_savii	EU	N										N	Y		Y							Y	Y	Y	Y	Y	Y				N		Y	N		3.06923	30.4769	27.4077	9.92982	Density (number per ha)	October
Microtus_socialis	EU, AS	N										N					Y														N	N	Y	N		0.7	3.6	2.9	5.14286	Trapping success (%)	Autumn
Microtus_socialis	EU, AS	N										N																				Y		N	0.295561	3	16.4	13.4	5.46667	Trapping index (number per 100 trap nights)
Microtus_subterraneus	EU, AS	Y										O	Y		Y			Y				Y		Y									Y	N		0.55	2.21	1.66	4.01818	Number per 100 trap nights	November
Microtus_tatricus	EU	N										N	Y				Y														N	Y		N	0.73	0.24	2.84	2.6	11.8333	Density (Minimum number alive per ha)
Microtus_transcaspicus	AS	Y										O					Y					Y				Y					N
Millardia_meltada	AS	N										N	Y		Y		Y					Y	Y	Y		Y			Y		N		Y	N		0.9	11.1	10.2	12.3333	Trap success (%)	August-October								Y
Mus_indutus	AF	N										N		Y			Y					Y	Y								N	N	Y		0.281266	31.875	259.688	227.812	8.14706	Abundance estimate (derived from models based on trappings)	Dry season	Y	Y	Y
Mus_indutus	AF	N										N																			N	N	Y		0.12768	0	1.14671	1.14671	11.4671	Minimum Number Alive (abundance measure)
Mus_macedonicus	EU, AS	N										N			Y					Y	Y	Y	Y		Y						N	N	Y	N	0.249438	4.87535	31.0249	26.1496	6.36364	Number	December
Mus_macedonicus	EU, AS	N										N																					Y	N		8	83	75	10.375	Number	December
Mus_mattheyi	AF	N										O		Y								Y	Y			Y					N	N	Y		0.26162	0	3.7671	3.7671	376.71	Abundance (individuals per 100m)	May					Y
Mus_minutoides	AF	N										O	Y	Y	Y		Y					Y	Y	Y	Y	Y	Y	Y			N	Y	Y		0.564688	0	2.74016	2.74016	18.2677	Abundance (individuals per 100m)	May					Y
Mus_minutoides	AF	N										O																			N	N	Y		0.343819	1.77	31.7667	29.9967	17.9473	No per hectare	June						Y
Mus_minutoides	AF	N										O																			N	Y	Y		0.609853	0	28.967	28.967	362.087	Mimimum Number Alive	June-August						Y	Y	Y
Mus_musculus	EU, AF, AS, (NA, SA, AU)	Y										TS																				Y	Y	Y	0.67	0	400	400	400	Trapping success
Mus_musculus	EU, AF, AS, (NA, SA, AU)	Y										TS																								2.3	24.7	22.4	10.7391	Number per 100 trap nights
Mus_musculus	EU, AF, AS, (NA, SA, AU)	Y										TS			Y	Y	Y				Y	Y	Y	Y	Y	Y	Y		Y				Y			0.3	14.7	14.4	49	Number per 1000 trap nights
Mus_setulosus	AF	Y										O	Y	Y	Y
Mus_spicilegus	EU	Y										O					Y					Y	Y	Y									Y			19	99	80	5.21053	Number (equal number of trap-nights among trapping sessions)	June-July						Y	Y
Mus_spretus	EU, AF	Y										O	Y	Y	Y		Y					Y	Y	Y		Y									0.40223	0	9.5	9.5	15.3226	Number per 100 trap nights
Mus_triton	AF	Y										N	Y				Y					Y	Y								N					1	25	24	25	Number (standardised)	July							Y
Muscardinus_avellanarius	EU, AS	N										N																				N	Y	N	0.0983911	0.6	1.4	0.8	2.33333	Density (number adult females per ha)	May					Y
Muscardinus_avellanarius	EU, AS	N										N	Y																			N		N	0.17649	0.4	1.4	1	3.5	Density (number adults per ha)
Myocastor_coypus	SA (NA, EU, AF, AS)	Y										N	N			Y															Y	N	Y		0.226585	1.40167	5.69038	4.2887	4.0597	Mean density	Late summer/autumn								Y
Myocastor_coypus	SA (NA, EU, AF, AS)	Y										N	N			Y															Y	N	N	N	0.249912	24.7773	134.818	110.04	5.44118	No. of individuals (Jacknife)
Myocastor_coypus	SA (NA, EU, AF, AS)	Y										N	N			Y						Y						Y			Y	N	Y	N	0.28875	515.235	5567.87	5052.64	10.8065	Female abundance
Myodes_centralis	AS	Y										N	Y
Myodes_gapperi	NA	Y										O	Y					Y														N				1.99	12.77	10.78	6.41709	Number per 100 trap nights
Myodes_gapperi	NA	Y										O																				Y			0.676428	0	21.3152	21.3152	46.7438	Number per ha
Myodes_gapperi	NA	Y										O																					Y			7.4	18	10.6	2.43243	Number per ha	October
Myodes_glareolus	EU, AS	Y										O																						N		3	18.3	15.3	6.1	Number per 100 trap nights	Autumn
Myodes_glareolus	EU, AS	Y										O	Y		Y							Y	Y	Y								Y	Y			0.1	13.6	13.5	136	Number per 100 trap nights	October
Myodes_glareolus	EU, AS	Y										O																					Y	N		4.37	12	7.63	2.746	Number per 100 trap nights	November
Myodes_glareolus	EU, AS	Y										O																					Y	N		5.8	96.7	90.9	16.6724	Number per ha	September
Myodes_glareolus	EU, AS	Y										O																				N	Y	N		2.09	22.85	20.76	10.933	Density (individuals per ha)
Myodes_glareolus	EU, AS	Y										O																								0.063	5.75	5.687	91.2698	Number per 100 trap nights	September
Myodes_glareolus	EU, AS	Y										O																				Y	Y	N	0.6	0.25	13.06	12.81	52.24	Number per 100 trap nights	September
Myodes_glareolus	EU, AS	Y										O																					Y			0.17	0.9	0.73	5.29412	Number per ha	May					Y
Myodes_glareolus	EU, AS	Y										O																				Y	Y			0	193.7	193.7	193.7	Number (equal number of trap-nights among trapping sessions)	May-June/December					Y	Y
Myodes_glareolus	EU, AS	Y										O																						Y
Myodes_regulus	AS	Y										O	Y		Y		Y	Y				Y		Y	Y							N	N			0.1	0.1	0	1	Number per 100 trap nights	March-May, November-December			Y	Y	Y
Myodes_regulus	AS	Y										O																					Y	N		5.9	9.5	3.6	1.61017	Number per ha	August								Y
Myodes_rufocanus	EU, AS	N										N	Y		Y	Y	Y	Y													N	Y	Y	N	0.68615	0	3.4	3.4	341	Trapping index (number per 100 trap nights)	September
Myodes_rutilus	EU, AS, NA	Y										O																				Y	Y			0	17.7	17.7	177	Number per station	September
Myodes_rutilus	EU, AS, NA	Y										O																				Y	Y			3	336	333	112	Number per station	September
Myodes_rutilus	EU, AS, NA	Y										O	Y				Y															Y			0.357945	0	0.4	0.4	4
Myodes_rutilus	EU, AS, NA	Y										O																				Y	Y	N	0.57	0	2.33	2.33	233	Number per 100 trap nights	August								Y
Myopus_schisticolor	EU, AS	N										O	Y			Y															N	Y	Y	Y	0.526587	0	0.691271	0.691271	70.1271	Trapping index (number per 100 trap nights)	September
Neacomys_spinosus	SA	Y										O	Y									Y	Y			Y			Y
Neacomys_tenuipes	SA	N										N	Y																		N	Y		N	0.49069	2.72277	45.5033	42.7805	16.7121	Minimum number alive	No clear pattern
Necromys_lasiurus	SA	Y										O	Y	Y			Y					Y							Y							2	20	18	10	Population size
Necromys_lasiurus	SA	Y										O																				Y	Y		0.36	0	44	44	44	Abundance	October-March
Necromys_lenguarum	SA	Y										N		Y	Y		Y					Y	Y	Y		Y					N	Y		N	0.445099	0	3.60313	3.60313	10.0078	Abundance (number per 100 trap nights)
Necromys_urichi	SA	N										N	Y									Y	Y								N	N		N	0.215637	9.05244	36.7249	27.6725	4.05691	Minimum number alive	No clear pattern
Nectomys_rattus	SA	Y										N																				N	Y		0.161957	4.01183	15.9763	11.9645	3.9823	Number (standardised)	May-August (south)					Y	Y	Y	Y
Nectomys_rattus	SA	Y										N	Y	Y	Y	Y	Y					Y	Y			Y			Y		N	N	Y	N		2	16	14	8	Number (standardised)	April-September (SOUTH)				Y	Y	Y	Y	Y
Nectomys_squamipes	SA	Y										O				Y																Y			0.3	0	16	16	16	Number of individuals
Neotamias_senex	NA	N										N	Y		Y																N	Y	Y	N	0.559521	1.84729	91.6256	89.7783	49.6	Individuals per grid	July-October							Y	Y
Neotoma_albigula	NA	Y										O	Y		Y			Y		Y											Y	Y			0.3	0.960347	22.9864	22.026	23.9355	Minimum number alive	July-October							Y	Y
Neotoma_cinerea	NA	Y										O	Y		Y			Y	Y	Y											Y					2.88	15.9887	13.1087	5.55163	Number
Neotoma_floridana	NA	Y										O	Y		Y	Y	Y	Y													Y	N		N	0.204622	3	9	6	3	Number per 100 trap nights
Neotoma_fuscipes	NA	Y	200	312						4	1	O	Y		Y					Y											Y		Y	N		14	20	6	1.42857	Number per ha	September
Neotoma_fuscipes	NA	Y										O																				N	Y	N	0.142149	2	5	3	2.5	Density	No clear pattern
Neotoma_lepida	NA	Y										O			Y					Y											Y		Y	N		1.5	11.2	9.7	7.46667	Number of individuals	May					Y
Neotoma_lepida	NA	Y										O																				Y	Y	N	0.440532	0	43.4242	43.4242	43.4242	Den occupancy rate	April				Y
Neotoma_macrotis	NA	Y										O	Y		Y					Y											Y					0	17	17	17	Number of individuals
Neotoma_magister	NA	Y										N	Y					Y	Y												Y	Y			0.416823	5	185	180	37	Minimum number alive
Neotoma_mexicana	NA	Y										N	Y					Y													Y	Y	Y	N	0.300547	0.91	9.79	8.88	10.7582	Density (number per ha)	January-April	Y	Y	Y	Y
Neotoma_micropus	NA	Y										N			Y																Y					10.8	19.4	8.6	1.7963	Density (number per ha)
Nesokia_indica	AF, AS	Y										O	Y		Y		Y					Y	Y	Y	Y			Y	Y				Y			1.3	8	6.7	6.15385	Number per 100 trap nights	Fall
Nesokia_indica	AF, AS	Y										O																					Y			0	2.5	2.5	2.5	Relative abundance	Spring			Y	Y	Y
Niviventer_confucianus	AS	Y										O	Y									Y							Y				Y	N		0	5.45	5.45	5.45	Trapping success (%)	August								Y
Niviventer_cremoriventer	AS	N										N	Y																		N	N		N	0.172523	2.75	7.38	4.63	2.68364	Number per grid
Niviventer_fulvescens	AS	Y										N	Y									Y				Y					N
Niviventer_niviventer	AS	Y										O	Y
Notomys_alexis	AU	N										N			Y					Y											N	N	Y	Y		0.1	52	51.9	520	Abundance (trap success)
Notomys_alexis	AU	N										N																								0.34	3	2.66	8.82353	Density (individuals/grid)
Notomys_alexis	AU	N										N																				Y	Y	Y	0.687429	0	216.898	216.898	217.898	Abundance (number per 1000 trap nights)
Notomys_fuscus	AU	N										N			Y					Y											N	Y	Y	N	0.586841	0	48.1635	48.1635	49.1635	Abundance (Number known to be alive)
Nyctomys_sumichrasti	NA	Y										O																				Y			0.44125	2.43	45.73	43.3	18.8189	Number
Nyctomys_sumichrasti	NA	Y										O																								1.86	4.09	2.23	2.19892	Number per ha
Nyctomys_sumichrasti	NA	Y										O	Y																				Y			8	52	44	6.5	Number of individuals	September-October
Octodon_degus	SA	Y										O			Y																Y					67	222	155	3.31343	Abundance (standardized)
Octodon_degus	SA	Y										O																				Y	Y	Y	0.455952	0	51.2	51.2	51.2	Minimum number alive	May					Y
Oecomys_bicolor	SA	N										N	Y																		N				0.347222	0	7	7	8	Abundance	October-May	Y	Y	Y	Y	Y
Oecomys_concolor	SA	N										N	Y																		N	N		N	0.279376	4.29043	24.4637	20.1733	5.70192	Minimum number alive	No clear pattern
Oligoryzomys_chacoensis	SA	Y										O			Y	Y	Y																			8	12	4	1.5	Number of individuals
Oligoryzomys_chacoensis	SA	Y										O																					Y			0	22	22	22	Number of individuals	July-September							Y	Y
Oligoryzomys_flavescens	SA	Y										O																								1.1	1.7	0.6	1.54545	Trapping success
Oligoryzomys_flavescens	SA	Y										O			Y	Y	Y																			0	2	2	2	Density index	June						Y
Oligoryzomys_flavescens	SA	Y										O																				Y	Y		0.33	0	0.94	0.94	9.4	Number per 100 trap nights	June-August						Y	Y	Y
Oligoryzomys_fornesi	SA	Y										O		Y	Y		Y
Oligoryzomys_fulvescens	NA, SA	Y										O	Y																				Y			0.547882	15.0506	14.5028	27.4706	Number	May-November					Y	Y	Y	Y
Oligoryzomys_longicaudatus	SA	Y										O	Y		Y		Y																Y	Y	0.744258	0	25.5534	25.5534	25.5534	Minimum number alive	February-July		Y	Y	Y	Y	Y	Y
Oligoryzomys_longicaudatus	SA	Y										O																					Y	Y		0	78	78	78	Trap success (%)	June						Y
Oligoryzomys_microtis	SA	Y										O	Y									Y							Y
Oligoryzomys_nigripes	SA	Y										O	Y	Y	Y		Y															N	Y	Y		0.3	10.91	10.61	36.3667	individuals per hectare	Winter (SOUTH)						Y	Y	Y
Oligoryzomys_nigripes	SA	Y										O																				Y	Y		0.52059	0	21.889	21.889	21.889	Number (equil number of trap-nights among trapping sessions)	June-September						Y	Y	Y
Ondatra_zibethicus	NA (EU, AS, SA)	Y										O																				Y			0.688618	0	251.163	251.163	252.163	Number of houses
Ondatra_zibethicus	NA (EU, AS, SA)	Y										O				Y						Y						Y			Y	Y			1.60405	6.32	175443	175436	27759.9	Harvest
Onychomys_leucogaster	NA	N										N																				N	Y	N	0.26641	0.909091	10.7459	9.83683	11.8205	Abundance	October-March	Y	Y	Y
Onychomys_leucogaster	NA	N										N			Y		Y			Y		Y	Y								N					48	58	10	1.20833	Abundance
Onychomys_torridus	NA	N										N			Y					Y											N				0.400857	0	0.42	0.42	9.4	Number per 100 trap nights
Onychomys_torridus	NA	N										N																			N	N	Y	N	0.191042	1.95804	7.85548	5.89744	4.0119	Abundance	October-March	Y	Y	Y
Oryzomys_alfaroi	SA	Y										N	Y																		N
Oryzomys_levipes	SA	Y										N	Y																		N
Oryzomys_megacephalus	SA	Y										N	Y																Y		N	N		N	0.158024	8.86845	20.8648	11.9963	2.3527	Minimum number alive	No clear pattern
Oryzomys_megacephalus	SA	Y										N	Y									Y							Y
Oryzomys_melanotis	NA	Y										N	Y																			Y		N	0.758669	0	125.649	125.649	126.649	Number
Oryzomys_nitidus	SA	Y										N	Y									Y							Y			N			0.081	3.68	7.45	3.77	2.02446	Density (number per ha)	No clear pattern
Oryzomys_nitidus	SA	Y										N																				Y	Y		0.4514	0	12	12	13	Abundance	October-May	Y	Y	Y	Y	Y
Oryzomys_palustris	NA	Y										N				Y	Y				Y	Y	Y								N					28.9	59.9	31	2.07266	Density (individuals/ha)
Oryzomys_palustris	NA	Y										N																				Y		N	0.301305	7.35123	87.6313	80.28	11.9206	Density (individuals/ha)	August-February	Y	Y						Y
Oryzomys_subflavus	SA	Y										N	Y									Y	Y	Y							N	N		N	0.279233	0	2.01044	2.01044	6.02611	Abundance (number per 100 trap nights)
Oryzomys_subflavus	SA	Y										N																				Y	Y	N	0.376259	0	2.30542	2.30542	18.734	Number per trap night (%)	No clear pattern
Otomys_sloggetti	AF	N										N				Y	Y	Y													Y	N	Y		0.254706	7.43935	20.9434	13.504	2.81522	Colony size	October-March
Ototylomys_phyllotis	NA	Y										O	Y																				Y			0	1.51	1.51	15.1	Number per ha	June-July						Y	Y
Ototylomys_phyllotis	NA	Y										O																					Y			1.7	3.4	1.7	2	Minimum number alive per ha	No seasonal difference
Oxymycterus_hispidus	SA	Y										N	Y
Oxymycterus_nasutus	SA	Y										O				Y	Y																Y			0.0166667	0.2	0.183333	12	Number per trapping effort	Winter (SOUTH)						Y	Y	Y
Oxymycterus_rufus	SA	N										N	N			N	Y														N	N	Y	N	0.131328	9.08898	26.3136	17.2246	2.8951	No. of individuals (MNKA)
Oxymycterus_rufus	SA	N										N	N			N															N		Y	N		1.09317	4.62112	3.52795	4.22727	No. of individuals per 100 tn	March			Y
Oxymycterus_rufus	SA	N										N	N			N															N					0	20.8747	20.8747	21.8747	No. of individuals
Paraxerus_cepapi	AF	N										N		Y	Y																N	Y	Y		0.462309	0	37.9214	37.9214	68.948	No per hectare	April				Y
Perognathus_flavus	NA	N										N			Y		Y			Y											N	Y	Y	N	0.631596	0	15.745	15.745	75.9764	Abundance
Peromyscus_aztecus	NA	Y										N	Y									Y			Y										0.212353	4.03	20.33	16.3	5.04467	Density (number per ha)
Peromyscus_beatae		Y										N	Y
Peromyscus_boylii	NA	Y										O																					N			17	78	61	4.58824	Minimum number alive	No seasonal difference
Peromyscus_boylii	NA	Y										O	Y		Y			Y		Y													Y			3	30	27	10	Minimum number alive	July-August							Y	Y
Peromyscus_boylii	NA	Y										O																				Y	N		0.421051	0.258528	16.5458	16.2873	64	Minimum number alive per ha	No seasonal difference
Peromyscus_californicus	NA	Y										N	Y		Y																N	Y	Y	N	0.470962	0	112.438	112.438	113.438	Number (standardised)	Summer						Y	Y	Y
Peromyscus_eremicus	NA	Y										O																				Y	N	N	0.362953	0.708447	21.8529	21.1444	30.8462	Number of individuals	No seasonal difference
Peromyscus_eremicus	NA	Y										O			Y					Y													Y	N		2.4	10.4	8	4.33333	Number of individuals	May					Y
Peromyscus_gossypinus	NA	Y										O	Y		Y	Y	Y		Y		Y	Y	Y								N	N	Y	N		0	0.08	0.08	5	Abundance	Fall-Winter	Y	Y
Peromyscus_gossypinus	NA	Y										O																				N	N	N	0.239282	5.34018	27.9332	22.5931	5.23077	Abundance
Peromyscus_leucopus	NA	Y										O																				Y		N	0.481065	0.877193	23.0094	22.1323	26.2308	Number per 100 trap nights	No seasonal variation measured
Peromyscus_leucopus	NA	Y										O	Y		Y		Y			Y		Y	Y									Y	Y	N	0.299445	12.1495	157.57	145.421	12.9692	Minimum number alive
Peromyscus_levipes	NA	Y										O																								34.6	47.3	12.7	1.36705	Relative abundance	November-April	Y	Y	Y	Y
Peromyscus_levipes	NA	Y										O	Y		Y			Y															Y		0.123999	15.9427	41.0351	25.0924	2.57391	Number per ha	March			Y
Peromyscus_maniculatus	NA	Y										O																								6.15	17.83	11.68	2.89919	Number per ha
Peromyscus_maniculatus	NA	Y										O																				Y	Y		0.748577	67.56	320	252.44	4.73653	Population estimate
Peromyscus_maniculatus	NA	Y										O																				N			0.153103	10.2273	38.8636	28.6364	3.8	Standardized abundace
Peromyscus_maniculatus	NA	Y										O																								0	6.5	6.5	6.5	Number of individuals	January
Peromyscus_maniculatus	NA	Y										O	Y		Y	Y	Y	Y		Y		Y	Y	Y		Y							Y			0	113	113	113	Individuals per grid	September
Peromyscus_megalops	NA	Y										N	Y
Peromyscus_melanotis	NA	Y										N	Y				Y	Y
Peromyscus_mexicanus	NA	Y										N	Y		Y			Y				Y	Y								N					0.3	1.4	1.1	4.66667	Number of individuals
Peromyscus_nasutus	NA	Y										N	Y					Y													N
Peromyscus_truei	NA	Y										O																				Y	Y		0.422032	1.96141	43.1833	41.2219	22.0164	Number per 100 trap nights	March-October			Y	Y	Y	Y	Y	Y
Peromyscus_truei	NA	Y										O																				N	N		0.286997	22.118	499.33	477.212	22.5758	Number of captures (standardized)	No seasonal difference
Peromyscus_truei	NA	Y										O	Y		Y			Y		Y												Y	N		0.30368	1.18343	17.1992	16.0158	14.5333	Minimum number alive per ha	No seasonal difference
Peromyscus_yucatanicus	NA	Y										O	Y
Phodopus_campbelli	AS	Y										O			Y					Y
Phodopus_roborovskii	AS	Y										N			Y					Y
Phodopus_sungorus	AS	Y										O			Y					Y												Y			0.495264	0	2	2	20
Phyllotis_darwini	SA	Y										O																						Y		0	183	183	183	Number per ha
Phyllotis_darwini	SA	Y										O			Y																	Y	Y	Y	0.398534	0	80.7	80.7	80.7	Minimum number alive
Phyllotis_darwini	SA	Y										O																				Y	Y	Y	0.454825	1.32723	39.1762	37.849	29.5172	Minimum number alive
Praomys_daltoni	AF	Y										O		Y				Y				Y				Y	Y				N	N	Y		0.343566	0	1.25091	1.25091	8.33939	Abundance (individuals per 100m)	May					Y
Praomys_delectorum	AF	N										N	Y																		N	N	Y		0.388059	0	21.1873	21.1873	92.1187	No. of animals per hectare	June						Y
Praomys_delectorum	AF	N										N																			N	N			0.39725	0	20.9638	20.9638	174.698	No. of animals per hectare	May-June					Y	Y
Praomys_misonnei	AF	Y										N	Y									Y	Y								N	Y	Y		0.535619	0.012362	0.75084	0.738478	60.7377	Number of animals per 100 tn (trap success)	March-May			Y	Y	Y
Praomys_rostratus	AF	N										O	Y																		N		N			0.143791	3.28105	3.13725	22.8182	Abundance (individuals per 100m)
Praomys_rostratus	AF	N										O																			N	N	N		0.369908	0.255208	2.52604	2.27083	9.89796	Abundance (individuals per 100m)
Praomys_tullbergi	AF	N										N	Y																		N					37	124	87	3.35135	Number
Proechimys_cuvieri	SA	Y										O	Y									Y				Y
Proechimys_goeldii	SA	Y										O	Y									Y				Y			Y
Proechimys_guairae	SA	N										N	Y									Y	Y								N	N		N	0.128406	15.6766	32.8795	17.203	2.09737	Minimum number alive	No clear pattern
Proechimys_guyannensis	SA	Y										O	Y									Y	Y						Y				Y			35	50	15	1.42857	Population estimate	March			Y
Proechimys_semispinosus	NA, SA	Y										N																				N	Y	N	0.189165	13	50	37	3.84615	Density (individuals/ha)	May-September					Y	Y	Y	Y
Proechimys_semispinosus	NA, SA	Y										N	Y																		Y		Y			8.675	13.5	4.825	1.5562	Density (individuals/ha)	July							Y
Psammomys_obesus	AF, AS	Y										O																				Y	Y		0.592764	0.435685	109.339	108.903	250.959	Number of active burrows per ha	January-February	Y	Y
Psammomys_obesus	AF, AS	Y										O			Y	Y				Y																0	35	35	35	Number per ha	August								Y
Psammomys_obesus	AF, AS	Y										O																					Y			0	70	70	70	Number per 100 trap nights	September-November
Psammomys_vexillaris	AF	Y										N			Y	Y
Pseudomys_albocinereus	AU	N										N			Y																N	Y	Y	Y	0.688105	0	17.1837	17.1837	86.9185	Abundance (trap success)
Pseudomys_australis	AU	N										N			Y					Y											N	Y	Y	Y	0.711395	0	18.2122	18.2122	85.7081	Abundance (number per 100 trap nights)
Pseudomys_delicatulus	AU	N										N		Y	Y		Y					Y		Y							N	Y			0.875822	0	2.97964	2.97964	298.964	Abundance (trap success)
Pseudomys_desertor	AU	N										N		Y	Y		Y			Y											N	Y			1.11031	0	10.3709	10.3709	1038.09	Abundance (number per 100 trap nights)
Pseudomys_gracilicaudatus	AU	N										N	Y		Y	Y															N					0	34.9	34.9	35.9	Abundance (number per 100 trap nights)
Pseudomys_hermannsburgensis	AU	N										N			Y		Y			Y											N		Y			1.94	25.81	23.87	13.3041	Density (individuals/grid)	April				Y
Pseudomys_hermannsburgensis	AU	N										N																				Y	Y	Y	0.601071	0	285.917	285.917	286.917	Abundance (number per 1000 trap nights)
Pseudomys_nanus	AU	N										N		Y	Y		Y														N	Y			0.626353	0	0.200166	0.200166	21.0166	Abundance (trap success)
Pseudomys_novaehollandiae	AU	N										N	Y		Y																N	N	Y	N	0.293937	0	13.019	13.019	14.019	Density (individuals/ha)	Autumn			Y	Y	Y
Pteromys_volans	EU, AS	Y										O	Y																		Y	N	N		0.207833	4.00099	26.9632	22.9622	6.73913	Number of captures	No seasonal measurements
Pygeretmus_pumilio	EU, AS	N										N			Y																N	N		N		1.25	2.25	1	1.8	Density (number per ha)
Rattus_argentiventer	AS, (AU)	Y										O					Y					Y	Y		Y						Y	Y	Y	Y	0.382583	0	39.13	39.13	39.13	Abundance	June-August						Y	Y	Y
Rattus_colletti	AU	N										N					Y														N	Y	Y	Y	0.707079	0	138	138	139	Abundance
Rattus_exulans	AS, (AU)	Y										TS																				Y		N	0.61106	0	4.1	4.1	32.8	Number per grid
Rattus_exulans	AS, (AU)	Y										TS																								46	161	115	3.5	Minimum number alive	April-June				Y	Y	Y
Rattus_exulans	AS, (AU)	Y										TS																				Y	Y		0.37	0.1	5.55	5.45	55.5	Number per 100 trap nights	June						Y
Rattus_exulans	AS, (AU)	Y										TS	Y		Y		Y	Y			Y	Y	Y	Y	Y	Y	Y		Y							4.2	7.8	3.6	1.85714	Number per 100 trap nights
Rattus_fuscipes	AU	Y										N	Y	Y	Y																N	Y	Y	N	0.308979	0	0.259494	0.259494	9.19989	Capture rate	November-February	Y	Y
Rattus_fuscipes	AU	Y										N																				N			0.199069	21.0797	79.1774	58.0977	3.7561	Abundance
Rattus_fuscipes	AU	Y										N																				N	Y	N	0.293	2	39	37	19.5	Abundance
Rattus_leucopus	AS, AU	Y										O	Y									Y				Y					N		N	N		7	17	10	2.42857	Abundance
Rattus_losea	AS	Y										O	Y		Y		Y					Y	Y		Y	Y					Y		Y			24.4	451.2	426.8	18.4918	Numbr of rats	February-March		Y	Y
Rattus_losea	AS	Y										O																			Y	Y	Y		0.356309	0	25.7895	25.7895	25.7895	Abundance	June-August						Y	Y	Y
Rattus_lutreolus	AU	N										N	Y		Y	Y															N		Y	N		48.2	83.7	35.5	1.73651	Density (individuals/ha)	February		Y
Rattus_lutreolus	AU	N										N																				Y	Y	N	0.304537	2.08895	28.0323	25.9434	13.4194	Abundance
Rattus_nitidus	AS	Y										O	Y		Y		Y					Y	Y	Y	Y	Y	Y		Y				Y			1	4	3	4	Abundance	July-September							Y	Y
Rattus_norvegicus	EU, AS, (NA, SA, AF, AU)	Y										TS																								0.02	0.12	0.1	6	Trapping index
Rattus_norvegicus	EU, AS, (NA, SA, AF, AU)	Y																														Y	Y	N	0.338955	2.10024	54.0811	51.9809	25.75	Abundance	February-September		Y	Y	Y	Y	Y	Y	Y
Rattus_norvegicus	EU, AS, (NA, SA, AF, AU)	Y										TS										Y	Y	Y	Y	Y	Y					N	N			0.13	1.28	1.15	9.84615	Number per 100 trap nights	June						Y
Rattus_rattus	EU, AS, (NA, SA, AF, AU)	Y										TS																				Y		N	0.830501	0	7.3	7.3	58.4	Number per grid
Rattus_rattus	EU, AS, (NA, SA, AF, AU)	Y										TS																				Y	Y		0.39	0.16	7.36	7.2	46	Number per 100 trap nights	June						Y
Rattus_rattus	EU, AS, (NA, SA, AF, AU)	Y										TS	Y		Y	Y	Y					Y	Y	Y	Y	Y	Y		Y							0.02	0.06	0.04	3	Trapping success	March-September			Y	Y	Y	Y	Y	Y
Rattus_tanezumi	AS, (AU)	Y										O	Y		Y		Y					Y	Y	Y	Y	Y	Y		Y				Y		0.342249	2.08955	27.42	25.3305	13.1224	Number per 100 trap nights	No clear pattern
Rattus_tiomanicus	AS	Y										O	Y				Y					Y	Y	Y	Y	Y						Y	Y	Y	2.60342	142.559	1711	1568.44	12.002	Number per ha
Rattus_tunneyi	AU	N										N		Y	Y		Y					Y		Y	Y						N	Y	Y	Y	0.932627	0	23.9577	23.9577	240.577	Abundance (trap success)
Rattus_villosissimus	AU	N										N			Y					Y											N			Y		57.8	98.8	41	1.70934	Abundance (Number known to be alive)
Rattus_villosissimus	AU	N										N																								0	17.3	17.3	174	Abundance (number per grid and night)
Reithrodon_auritus	SA	N										N	N		Y	N	Y														N	N	Y	N	0.382847	0	14.2857	14.2857	15.2857	No. of individuals (MNKA)	March-May			Y	Y	Y
Reithrodontomys_creper	NA	Y										N	Y
Reithrodontomys_fulvescens	NA	Y										N																							0.68046	0	2.89	2.89	58.8	Number per 100 trap nights
Reithrodontomys_fulvescens	NA	Y										N																				N	Y	N	0.286613	0	7.88	7.88	8.88	MNKA (Minimum number known alive)
Reithrodontomys_fulvescens	NA	Y										N			Y		Y														N	N	Y	N		0.253756	4.27379	4.02003	16.8421	MNKA (Minimum number known alive)	December-April	Y	Y	Y	Y
Reithrodontomys_fulvescens	NA	Y										N																					Y	N		1.29706	13.8353	12.5382	10.6667	MNKA (Minimum number known alive)	December
Reithrodontomys_megalotis	NA	Y										O			Y	Y	Y			Y		Y	Y	Y								N	N		0.237909	0	5.45212	5.45212	5.45212	Number per 100 trap nights	No clear pattern
Reithrodontomys_megalotis	NA	Y										O																				N	Y		0.206223	0	5.23788	5.23788	5.23788	Number per 100 trap nights
Reithrodontomys_megalotis	NA	Y										O
Reithrodontomys_mexicanus	NA, SA	Y										N	Y		Y							Y	Y
Reithrodontomys_montanus	NA	N										N					Y					Y	Y								N	N	Y	N		0.269	7.73134	7.46234	28.7411	MNKA (Minimum number known alive)	December-April	Y	Y	Y	Y
Reithrodontomys_sumichrasti	NA	Y										N	Y
Rhabdomys_pumilio	AF	Y										O			Y							Y	Y			Y	Y					N	Y	Y	0.189967	9.55199	93.438	83.886	9.78205	Population estimate
Rhipidomys_leucodactylus	SA	Y										N	Y																		N
Rhipidomys_mastacalis	SA	N										N	Y																		N	Y		N	0.331318	2.83349	22.7783	19.9448	8.03896	Minimum number alive	No clear pattern
Rhizomys_pruinosus	AS	Y										N	Y				Y														Y
Rhizomys_sinensis		Y										N	Y												Y						Y
Rhizomys_sumatrensis		Y										N	Y									Y	Y		Y				Y		Y
Rhombomys_opimus	AS	Y										N			Y		Y			Y		Y	Y	Y	Y	Y					N	N	Y	N	0.203653	13.17	47.67	34.5	3.61959	Density (number/ha)	August-October								Y
Saccostomus_campestris	AF	N										N		Y	Y		Y			Y		Y	Y			Y					Y	N	N	Y	0.212764	0	2.7438	2.7438	27.438	Minimum Number Alive (abundance measure)
Saccostomus_mearnsi	AF	N										N		Y	Y					Y		Y	Y								N	N			0.30788	2.34987	49.8695	47.5196	21.2222	No. of animals per hectare
Saccostomus_mearnsi	AF	N										N																			N					16.91	48.8902	31.9802	2.8912	No. of animals per hectare	November (NORTH)
Scapteromys_aquaticus	SA	Y										N	N		Y	Y															N		Y			0.541761	16.6591	16.1174	30.75	No. of individuals per 100 tn	March			Y
Sciurotamias_davidianus	AS	N										N						Y													N	N			0.275466	0	2	2	3	Abundance
Sciurus_anomalus	EU, AS	Y										N	Y																		Y					1.04	1.82	0.78	1.75	Density (number per ha)
Sciurus_carolinensis	NA, (EU, AF, AU)	Y										O																								0	23	23	23	Number of indiviudals	No seasonal measurements
Sciurus_carolinensis	NA, (EU, AF, AU)	Y										O	Y									Y			Y	Y										6.4	147.9	141.5	23.1094	Occupancy	No seasonal measurements
Sciurus_granatensis	NA, SA	Y										N	Y														Y				Y				0.187565	1.5264	4.4967	2.9703	2.94595	Minimum number alive	No clear pattern
Sciurus_griseus	NA	Y										N	Y
Sciurus_lis	AS	Y										N	Y																		N					10	14	4	1.4	Number
Sciurus_niger	NA	Y										O	Y																				N		0.087275	69.3094	141.919	72.6099	2.04762	Number	No clear pattern
Sciurus_niger	NA	Y										O																								0.38	0.44	0.06	1.15789	Frequency of occupancy	No seasonal measurements
Sciurus_variegatoides	NA	Y										N	Y									Y	Y		Y						Y
Sciurus_vulgaris	EU, AS	Y										O																								46.1	58.1	12	1.2603	Number of indiviudals	No seasonal measurements
Sciurus_vulgaris	EU, AS	Y										O																								1	6	5	6	Density index	No seasonal measurements
Sciurus_vulgaris	EU, AS	Y										O	Y									Y				Y					Y					150	340	190	2.26667	Occupancy	No seasonal measurements
Sekeetamys_calurus	AF, AS	N										N						Y		Y											N	N	N		0.115209	0.124561	0.249123	0.124562	2.00001	No. of animals per hectare
Sekeetamys_calurus	AF, AS	N										N																			N				0.257573	0.380952	6.09524	5.71429	16	Number of animals per 100 trap nights	No clear pattern
Sicista_betulina	EU, AS	N										N	Y			Y	Y														N	N		N		0.83	6.25	5.42	7.53012	Proportion in owl diet (%)
Sicista_subtilis	EU, AS	N										N			Y		Y					Y		Y							N	Y			0.432219	0	5.69307	5.69307	7.90069	Abundance
Sigmodon_alstoni	SA	Y										O			Y		Y															Y	Y		0.310522	1.44111	14.1894	12.7483	9.84615	Minimum number alive	April-June				Y	Y	Y
Sigmodon_arizonae	NA	N										N			Y		Y			Y											N				0.735315	0	2.73	2.73	55.6	Number per 100 trap nights
Sigmodon_hispidus	NA	Y										O					Y			Y													Y			3.8	7.8	4	2.05263	Minimum number alive per ha	October-February	Y	Y
Sigmodon_hispidus	NA	Y										O																								6.3	17.4	11.1	2.7619	Relative abundance	November-April	Y	Y	Y	Y
Sigmodon_hispidus	NA	Y										O																				Y			0.45314	0	0.778595	0.778595	7.78595	Proportion of occupied sites	No seasonal measurements
Sigmodon_hispidus	NA	Y										O																					Y			11.4	86.6	75.2	7.53043	Number per ha	July-December							Y	Y
Sigmodon_hispidus	NA	Y										O																						Y
Sigmodon_toltecus	NA	N										N					Y					Y									N					1.2	2.1	0.9	1.75	Number of individuals
Spermophilus_alashanicus	AS	Y										N					Y	Y		Y
Spermophilus_beecheyi	NA	Y										O			Y		Y					Y	Y													3.7	5.7	2	1.54054	Number per 100 trap nights	No seasonal measurements
Spermophilus_beecheyi	NA	Y										O																								17	30	13	1.76471	Relative abundance	No seasonal measurements
Spermophilus_brevicauda	AS	Y										N			Y		Y														N
Spermophilus_citellus	EU, AS	N										N					Y					Y	Y	Y		Y						Y		N	0.44348	10.3783	157.14	146.761	15.1411	Number per ha
Spermophilus_citellus	EU, AS	N										N																				N		N		4	38	34	9.5	Number per ha
Spermophilus_dauricus	AS	Y										N					Y					Y	Y								Y	Y	Y	N	0.445409	0.01	2.5825	2.5725	258.25	Abundance	May-June					Y	Y
Spermophilus_lateralis	NA	Y										O	Y		Y			Y														Y	Y		0.421961	1	32.6	31.6	32.6	Individuals per grid	September
Spermophilus_major	AS	Y										N					Y														Y
Spermophilus_pygmaeus	EU, AS	N										N					Y														N	N		N	0.24775	5.80542	63.9713	58.1659	11.0192	Density (Number per ha)
Spermophilus_suslicus	EU	Y										N					Y					Y	Y	Y							N			N		25.3	194	168.7	7.66798	Density (Number per ha)
Spermophilus_variegatus	NA	Y										O			Y			Y				Y					Y								0.21172	4.06223	12.2253	8.16304	3.0095	Number	No seasonal measurements
Steatomys_pratensis	AF	N										N																			Y	Y	Y		0.990955	0	236.967	236.967	236.967	Abundance estimate (derived from models based on trappings)	November-March	Y	Y	Y
Steatomys_pratensis	AF	N										N																			Y	N	Y	N	0.29693	0	5.12252	5.12252	51.2252	Minimum Number Alive (abundance measure)
Steatomys_pratensis	AF	N										N		Y			Y														Y	N			0.27558	1.033	12.1808	11.1478	11.7917	Minimum Number Alive (abundance measure)
Sundamys_muelleri	AS	N										N	Y		Y																N	Y		N	0.359742	0.63	5.3	4.67	8.4127	Number per grid
Sundasciurus_hippurus	AS	N										N	Y																		N	N		N	0.251466	0	0.5	0.5	5	Number per grid
Sundasciurus_lowii	AS	N										N	Y									Y	Y	Y							N	N		N	0.144903	3.13	7.38	4.25	2.35783	Number per grid
Tamias_dorsalis	NA	Y										N	Y		Y																N
Tamias_minimus	NA	Y										O	Y		Y		Y			Y		Y							Y							0.67	1.12	0.45	1.67164	Number per ha	No seasonal measurements
Tamias_minimus	NA	Y										O																				Y	Y		0.310265	0	11.4842	11.4842	11.4842	Minimum number alive	June-September						Y	Y	Y
Tamias_ochrogenys	NA	Y										N	Y
Tamias_quadrimaculatus	NA	Y										N	Y		Y																N	N	Y	N	0.422869	0.470588	17.9412	17.4706	38.125	Density (individuals per grid)	September
Tamias_rufus	NA	Y										N	Y		Y			Y		Y											N
Tamias_sibiricus	AS, (EU)	Y										O	Y		Y																	Y			0.502528	0.361842	8.32237	7.96053	6.11111	Abundance	No seasonal measurements
Tamias_sonomae	NA	Y										O	Y		Y
Tamias_striatus	NA	Y										O																			Y				0.291431	0.166667	4	3.83333	24	Number per 100 trap nights
Tamias_striatus	NA	Y										O	Y		Y							Y				Y	Y				Y					22	104	82	4.72727	Number
Tamias_striatus	NA	Y										O	Y		Y							Y				Y	Y								0.167319	79.0486	259.97	180.921	3.28873	Population size	No clear pattern
Tamias_striatus	NA	Y										O																							0.308533	1.6667	59.606	57.9393	35.7629	Abundance	June-October						Y	Y	Y
Tamiasciurus_hudsonicus	NA	Y										O																			Y		Y	N		1.09	2.11	1.02	1.93578	Number per ha	November
Tamiasciurus_hudsonicus	NA	Y										O	Y																		Y	Y	Y		0.426931	0.83	7.92	7.09	9.54217	Population estimate
Tamiops_swinhoei	AS	Y										N	Y		Y							Y			Y	Y					N
Tatera_indica	AS	Y										O	Y		Y		Y			Y		Y	Y	Y									Y			0.2	1.3	1.1	6.5	Number per 100 trap nights	August-September								Y
Tatera_indica	AS	Y										O																								34	94.7	60.7	2.78529	Relative abundance	Spring			Y	Y	Y
Taterillus_gracilis	AF	N										N	Y	Y	Y							Y	Y	Y		Y					N	Y	Y		0.44534	0.43796	28.0292	27.5912	63.9995	Number of animals trapped per month
Thalpomys_cerradensis	SA	N										N		Y	Y		Y														N	Y			0.357783	0	0.357783	0.357783	2.98768	Number per trap night (%)	No clear pattern
Thalpomys_lasiotis_	SA	N										N		Y	Y		Y														N	Y	Y	N	0.4512	0	23	23	24	Abundance	No clear pattern
Thaptomys_nigrita	SA	Y										N	Y		Y		Y														N	Y	Y	N	0.419585	0	17.988	17.988	17.988	Number (equil number of trap-nights among trapping sessions)	September
Thomomys_bottae	NA	N										N	Y				Y			Y		Y	Y								N	N		N		6.03	21.75	15.72	3.60697	Density (number of burrows/yr)	May-June					Y	Y
Thomomys_talpoides	NA	N										N	Y				Y					Y	Y	Y		Y					N	Y	Y	N	0.457719	2.03699	33.3021	31.2651	16.3487	Density (individuals/ha)	October
Thryonomys_swinderianus	AF	Y										O	Y			Y	Y					Y	Y		Y		Y				Y
Trinomys_iheringi	SA	N										N	Y			N															N	N	N	N	0.28422	0	12.9612	12.9612	13.9612	Density (individuals captured per month)
Trogopterus_xanthipes	AS	Y										N	Y						Y												Y
Tscherskia_triton	AS	Y										O																								0	2.68	2.68	2.68	Trapping success (%)	August								Y
Tscherskia_triton	AS	Y										O																				Y	Y		0.637606	0.069863	2.03836	1.96849	29.1765	Number per 100 trap nights	No clear pattern
Tscherskia_triton	AS	Y										O																				Y	Y		0.288121	0.069863	2.03836	1.96849	1.90525	Number per 100 trap nights
Tscherskia_triton	AS	Y										O				Y						Y	Y										Y			0.1	0.3	0.2	3	Number per 100 trap nights	June
Tylomys_mirae	SA	Y										N	Y																		Y
Tylomys_panamensis	NA	Y										N	Y																		N
Uromys_caudimaculatus	AU	N										N	Y			Y															N	Y	Y	N	0.304844	1	21	20	21	Abundance
Zapus_hudsonius	NA	N										N																				N		N	0.200511	18.1	76	57.9	4.1989	Density (number/stream km)
Zapus_hudsonius	NA	N										N			Y	Y	Y														N		Y	N		18	36	18	2	Abundance
Zygodontomys_brevicauda	NA, SA	Y										O																					Y			0	5	5	5	Number per 1000 trap nights	August								Y
Zygodontomys_brevicauda	NA, SA	Y			57			25	3	11		O	Y	Y	Y		Y					Y	Y									Y	Y		0.537635	5.31046	223.856	218.546	35.4738	Minimum number alive	January-April	Y	Y	Y	Y
[truncated: 13 more columns]

## Sheet: Aggregated_per_species
	Rodent_species	No_studies	Reservoir	Count_Zoonoses	Synanthropic	Forest	Savanna	Shrubland	Wetland	Grassland	Rocky_areas	Caves	Desert	Marine	Artificial	Arable_land	Pasture_land	Plantations	Rural_gardens	Urban_areas	Irrigated_Water_storage	Degraded_former_forest	Excavations	No_Natural_Habitats	No_Artif_Habitats	Hunted	Cyclicity	Seasonality	Outbreak	S_index	Amplitude	X_fold_difference	MSW05_Order	MSW05_Family	MSW05_Genus	MSW05_Species	MSW05_Binomial	Count_Helminth	Count_Fungus	Count_Bacteria	Count_Virus	Count_Protozoa	Count_Near	Count_Close	Count_Vector	Count_Inter	EU	AS	AF
1	Abrocoma_bennettii	2	0	0	0	0	0	1	1	0	0	0	0	0	0	0	0	0	0	0	0	0	0	2	0	0	1	0	0	0.57797	31.1377	32.1377	Rodentia	Abrocomidae	Abrocoma	bennettii	Abrocoma bennettii	NA	NA	NA	NA	NA	NA	NA	NA	NA	0	0	0
2	Abrothrix_longipilis	6	0	0	0	1	0	1	1	1	0	0	0	0	0	0	0	0	0	0	0	0	0	4	0	0	1	1	0	0.74645	58.9286	59.9286	Rodentia	Cricetidae	Abrothrix	longipilis	Abrothrix longipilis	NA	NA	NA	NA	NA	NA	NA	NA	NA	0	0	0
3	Abrothrix_olivaceus	1	1	1	1	1	0	1	0	1	0	0	0	0	0	0	0	0	0	0	0	0	0	3	0	NA	1	1	1	0.46122	103.26	103.26	Rodentia	Cricetidae	Abrothrix	olivaceus	Abrothrix olivaceus	0	0	0	0	1	0	0	1	0	0	0	0
4	Acomys_cahirinus	2	1	1	1	0	0	1	0	0	1	0	0	0	1	1	0	0	1	0	0	0	0	2	2	NA	0	1	0	0.102398	21.3333	2.75	Rodentia	Muridae	Acomys	cahirinus	Acomys cahirinus	0	0	1	0	0	1	0	1	0	1	1	1
5	Acomys_dimidiatus	2	1	1	1	1	0	1	0	1	1	0	1	0	1	1	0	0	0	1	0	0	0	5	2	0	1	1	0	0.298341	3.50943	28.9	Rodentia	Muridae	Acomys	dimidiatus	Acomys dimidiatus	1	0	0	0	0	0	0	0	1	0	1	1
6	Acomys_russatus	2	0	0	0	0	0	0	0	0	1	0	0	0	0	0	0	0	0	0	0	0	0	1	0	0	1	1	0	0.475687	37.0909	34.2857	Rodentia	Muridae	Acomys	russatus	Acomys russatus	NA	NA	NA	NA	NA	NA	NA	NA	NA	0	1	1
7	Acomys_spinosissimus	2	0	0	0	0	1	0	0	0	1	0	0	0	0	0	0	0	0	0	0	0	0	2	0	0	0	NA	NA	0.331857	11.1783	186.304	Rodentia	Muridae	Acomys	spinosissimus	Acomys spinosissimus	NA	NA	NA	NA	NA	NA	NA	NA	NA	0	0	1
8	Aethomys_chrysophilus	2	0	0	0	1	1	0	0	0	0	0	0	0	1	1	1	1	0	0	0	0	0	2	3	1	0	0	NA	0.31874	15.0244	15.4375	Rodentia	Muridae	Aethomys	chrysophilus	Aethomys chrysophilus	NA	NA	NA	NA	NA	NA	NA	NA	NA	0	0	1
9	Aethomys_hindei	1	0	0	0	1	1	0	0	1	0	0	0	0	0	0	0	0	0	0	0	0	0	3	0	0	0	1	NA	0.31966	13	13	Rodentia	Muridae	Aethomys	hindei	Aethomys hindei	NA	NA	NA	NA	NA	NA	NA	NA	NA	0	0	1
10	Aethomys_ineptus	1	0	0	0	1	0	1	0	1	0	0	0	0	0	0	0	0	0	0	0	0	0	3	0	0	0	0	0	0.17625	1.69463	16.9463	Rodentia	Muridae	Aethomys	ineptus	Aethomys ineptus	NA	NA	NA	NA	NA	NA	NA	NA	NA	0	0	1
11	Akodon_azarae	4	1	1	1	1	0	1	1	0	0	0	0	0	1	1	0	0	0	0	0	0	0	3	1	NA	1	1	1	0.97	12.6798	46.8	Rodentia	Cricetidae	Akodon	azarae	Akodon azarae	0	0	0	1	0	0	1	0	0	0	0	0
12	Akodon_cursor	5	1	1	0	1	0	0	0	0	0	0	0	0	0	0	0	0	0	0	0	0	0	1	0	0	0	1	1	0.393	53.9812	58.9995	Rodentia	Cricetidae	Akodon	cursor	Akodon cursor	0	0	0	1	0	0	1	0	0	0	0	0
13	Akodon_dolores	1	1	1	0	0	0	1	0	0	0	0	0	0	0	0	0	0	0	0	0	0	0	1	0	0	1	NA	0	0.689731	4.20032	71.0053	Rodentia	Cricetidae	Akodon	dolores	Akodon dolores	0	0	1	0	0	0	1	1	0	0	0	0
14	Akodon_iniscatus	1	0	0	0	1	0	1	0	1	0	0	0	0	1	0	1	0	0	0	0	0	0	3	1	0	NA	NA	NA	NA	12	7	Rodentia	Cricetidae	Akodon	iniscatus	Akodon iniscatus	NA	NA	NA	NA	NA	NA	NA	NA	NA	0	0	0
15	Akodon_molinae	1	1	1	0	0	0	1	0	0	1	0	0	0	1	0	1	0	0	0	0	0	0	2	1	0	NA	1	NA	NA	7.35219	17.8235	Rodentia	Cricetidae	Akodon	molinae	Akodon molinae	0	0	0	0	1	0	0	1	0	0	0	0
16	Akodon_montensis	2	1	3	1	1	1	0	1	0	0	0	0	0	1	0	1	0	0	0	0	0	0	3	1	NA	NA	NA	NA	0.209415	41.0579	7.95238	Rodentia	Cricetidae	Akodon	montensis	Akodon montensis	1	0	0	1	1	1	1	1	1	0	0	0
17	Akodon_paranaensis	1	1	1	1	1	0	0	0	0	0	0	0	0	1	1	0	0	0	0	0	0	0	1	1	NA	NA	NA	NA	0.218964	10.99	3.7475	Rodentia	Cricetidae	Akodon	paranaensis	Akodon paranaensis	0	0	0	1	0	0	1	0	0	0	0	0
18	Akodon_serrensis	1	1	1	0	1	0	0	0	0	0	0	0	0	0	0	0	0	0	0	0	0	0	1	0	0	0	1	0	0.261826	83.7949	6.92029	Rodentia	Cricetidae	Akodon	serrensis	Akodon serrensis	0	0	0	1	0	0	1	0	0	0	0	0
19	Akodon_simulator	1	1	1	1	1	0	1	0	1	0	0	0	0	1	1	1	0	0	0	0	0	0	3	2	NA	NA	NA	NA	NA	NA	NA	Rodentia	Cricetidae	Akodon	simulator	Akodon simulator	0	0	0	1	0	0	1	0	0	0	0	0
20	Akodon_toba	1	1	2	0	0	0	1	0	0	0	0	0	0	0	0	0	0	0	0	0	0	0	1	0	0	1	NA	NA	0.330985	4	5	Rodentia	Cricetidae	Akodon	toba	Akodon toba	0	0	0	1	1	0	1	1	0	0	0	0
21	Akodon_varius	1	1	1	1	1	0	1	0	0	0	0	0	0	0	0	0	0	0	0	0	0	0	2	0	NA	NA	NA	NA	NA	NA	NA	Rodentia	Cricetidae	Akodon	varius	Akodon varius	0	0	0	1	0	0	1	0	0	0	0	0
22	Allactaga_sibirica	1	1	1	1	0	0	1	0	1	0	0	0	0	0	0	0	0	0	0	0	0	0	2	0	NA	NA	NA	NA	NA	NA	NA	Rodentia	Dipodidae	Allactaga	sibirica	Allactaga sibirica	0	0	0	1	0	0	1	0	0	0	1	0
23	Allocricetulus_eversmanni	1	0	0	0	0	0	1	0	1	0	0	0	0	1	1	1	1	0	0	0	0	0	2	3	0	0	NA	0	0.286164	2.9703	5	Rodentia	Cricetidae	Allocricetulus	eversmanni	Allocricetulus eversmanni	NA	NA	NA	NA	NA	NA	NA	NA	NA	1	1	0
24	Apodemus_agrarius	13	1	18	1	1	0	0	1	1	0	0	0	0	1	1	1	0	1	1	0	0	0	3	4	NA	1	1	1	0.678489	81.9	981	Rodentia	Muridae	Apodemus	agrarius	Apodemus agrarius	4	0	7	6	1	2	6	9	3	1	1	0
25	Apodemus_argenteus	5	1	3	1	1	0	0	0	0	0	0	0	0	0	0	0	0	0	0	0	0	0	1	0	NA	1	1	0	0.36	93.7	53.0556	Rodentia	Muridae	Apodemus	argenteus	Apodemus argenteus	0	0	1	1	1	1	1	2	0	0	1	0
26	Apodemus_chevrieri	1	1	1	0	1	0	0	0	1	0	0	0	0	1	1	1	0	0	0	0	0	0	2	2	0	NA	NA	NA	NA	NA	NA	Rodentia	Muridae	Apodemus	chevrieri	Apodemus chevrieri	0	0	0	0	1	0	0	1	0	0	1	0
27	Apodemus_draco	1	0	0	0	1	0	1	0	1	0	0	0	0	0	0	0	0	0	0	0	0	0	3	0	0	1	NA	0	0.479302	92	11.2222	Rodentia	Muridae	Apodemus	draco	Apodemus draco	NA	NA	NA	NA	NA	NA	NA	NA	NA	0	1	0
28	Apodemus_flavicollis	9	1	9	1	1	0	1	0	0	0	0	0	0	1	1	0	0	0	0	0	0	0	2	1	NA	1	1	0	0.886043	97.92	290	Rodentia	Muridae	Apodemus	flavicollis	Apodemus flavicollis	1	0	4	2	2	3	4	5	0	1	1	0
29	Apodemus_mystacinus	1	1	1	1	1	0	0	0	0	1	0	0	0	1	1	0	0	0	0	0	0	0	2	1	NA	NA	NA	NA	NA	NA	NA	Rodentia	Muridae	Apodemus	mystacinus	Apodemus mystacinus	0	0	0	1	0	0	1	0	0	1	1	0
30	Apodemus_pallipes	1	1	1	0	1	0	0	0	0	0	0	0	0	0	0	0	0	0	0	0	0	0	1	0	0	NA	1	NA	NA	7	8	Rodentia	Muridae	Apodemus	pallipes	Apodemus pallipes	0	0	0	1	0	0	0	1	0	0	1	0
31	Apodemus_peninsulae	2	1	3	1	1	0	1	1	1	0	0	0	0	1	1	0	0	0	0	0	0	0	4	1	NA	NA	1	0	NA	17.5	36	Rodentia	Muridae	Apodemus	peninsulae	Apodemus peninsulae	0	0	2	1	0	1	1	2	0	0	1	0
32	Apodemus_ponticus	1	1	1	0	1	0	1	0	1	0	0	0	0	1	1	0	0	0	0	0	0	0	3	1	0	NA	NA	NA	NA	NA	NA	Rodentia	Muridae	Apodemus	ponticus	Apodemus ponticus	0	0	0	1	0	0	1	0	0	0	1	0
33	Apodemus_speciosus	6	1	6	1	1	0	0	0	1	0	0	0	0	1	1	1	1	0	0	1	1	0	2	5	NA	1	1	0	0.449708	1683	44.875	Rodentia	Muridae	Apodemus	speciosus	Apodemus speciosus	0	0	2	2	2	3	3	2	0	0	1	0
34	Apodemus_sylvaticus	12	1	15	1	1	0	1	0	1	0	0	0	1	1	1	1	1	1	1	0	0	0	4	5	NA	1	1	1	0.64077	150.7	198.166	Rodentia	Muridae	Apodemus	sylvaticus	Apodemus sylvaticus	3	0	4	6	2	3	5	7	3	1	0	1
35	Apodemus_uralensis	3	1	2	1	1	0	0	0	1	0	0	0	0	1	1	1	0	0	0	0	0	0	2	2	NA	1	NA	NA	0.382064	19.637	18.4	Rodentia	Muridae	Apodemus	uralensis	Apodemus uralensis	0	0	0	2	0	0	2	0	0	1	1	0
36	Apodemus_witherbyi	1	1	3	1	0	0	1	0	0	0	0	0	0	0	0	0	0	0	0	0	0	0	1	0	NA	NA	NA	NA	NA	NA	NA	Rodentia	Muridae	Apodemus	witherbyi	Apodemus witherbyi	1	0	1	1	0	1	2	1	1	0	1	0
37	Arvicanthis_nairobae	1	0	0	1	0	1	0	0	0	0	0	0	0	0	0	0	0	0	0	0	0	0	1	0	0	0	NA	NA	0.285993	3.08087	13.3951	Rodentia	Muridae	Arvicanthis	nairobae	Arvicanthis nairobae	NA	NA	NA	NA	NA	NA	NA	NA	NA	0	0	1
38	Arvicanthis_neumanni	1	1	1	1	0	1	1	0	0	0	0	0	0	0	0	0	0	0	0	0	0	0	2	0	NA	1	1	0	0.460018	27.9	27.9	Rodentia	Muridae	Arvicanthis	neumanni	Arvicanthis neumanni	0	0	1	0	0	1	0	1	0	0	0	1
39	Arvicanthis_niloticus	2	1	8	1	0	1	1	0	1	0	0	0	0	1	1	1	0	1	1	1	0	0	3	5	NA	NA	1	0	0.150647	39.1	10.3095	Rodentia	Muridae	Arvicanthis	niloticus	Arvicanthis niloticus	3	0	2	1	2	2	1	4	2	0	0	1
40	Arvicola_amphibius	4	1	5	1	1	0	0	1	1	0	0	0	0	1	1	1	0	0	0	1	0	0	3	3	NA	1	1	1	3.94	76546	76546	Rodentia	Cricetidae	Arvicola	amphibius	Arvicola amphibius	2	0	0	3	0	1	3	0	1	1	1	0
41	Arvicola_sapidus	1	0	0	0	0	0	0	1	0	0	0	0	0	0	0	0	0	0	0	0	0	0	1	0	0	0	1	0	NA	88.6853	83.3	Rodentia	Cricetidae	Arvicola	sapidus	Arvicola sapidus	NA	NA	NA	NA	NA	NA	NA	NA	NA	1	0	0
42	Atherurus_africanus	1	1	1	0	1	0	0	0	0	0	0	0	0	1	1	0	1	0	0	0	0	0	1	2	1	NA	NA	NA	NA	NA	NA	Rodentia	Hystricidae	Atherurus	africanus	Atherurus africanus	0	0	0	0	1	0	1	1	0	0	0	1
43	Baiomys_taylori	1	1	2	0	1	0	1	0	1	0	0	1	0	1	0	0	0	0	0	0	0	0	4	0	0	NA	NA	NA	NA	NA	NA	Rodentia	Cricetidae	Baiomys	taylori	Baiomys taylori	0	0	0	1	1	0	1	1	0	0	0	0
44	Bandicota_bengalensis	3	1	3	1	1	0	1	1	1	0	0	0	0	1	1	1	1	1	1	1	1	0	4	7	NA	NA	NA	1	0.393666	16	16	Rodentia	Muridae	Bandicota	bengalensis	Bandicota bengalensis	1	0	1	1	0	3	1	0	0	0	1	0
45	Bandicota_indica	1	1	15	1	0	0	1	1	1	0	0	0	0	1	1	1	1	1	1	1	1	0	3	7	1	NA	NA	NA	NA	NA	NA	Rodentia	Muridae	Bandicota	indica	Bandicota indica	5	0	7	2	1	6	3	6	4	0	1	0
46	Bandicota_savilei	1	1	7	1	0	0	0	0	0	0	0	0	0	1	1	0	1	1	0	0	1	0	0	4	1	NA	NA	NA	NA	NA	NA	Rodentia	Muridae	Bandicota	savilei	Bandicota savilei	4	0	2	1	0	1	1	2	3	0	1	0
47	Beamys_hindei	1	0	0	0	1	0	0	0	0	0	0	0	0	0	0	0	0	0	0	0	0	0	1	0	0	0	0	NA	0.27269	13.504	2.81522	Rodentia	Nesomyidae	Beamys	hindei	Beamys hindei	NA	NA	NA	NA	NA	NA	NA	NA	NA	0	0	1
48	Berylmys_bowersi	1	1	1	0	1	0	1	0	0	0	0	0	0	1	1	1	0	0	0	0	1	0	2	3	0	NA	NA	NA	NA	NA	NA	Rodentia	Muridae	Berylmys	bowersi	Berylmys bowersi	0	0	0	0	1	1	0	0	0	0	1	0
49	Bibimys_chacoensis	1	1	1	0	0	0	1	0	1	0	0	0	0	0	0	0	0	0	0	0	0	0	2	0	0	NA	NA	NA	NA	NA	NA	Rodentia	Cricetidae	Bibimys	chacoensis	Bibimys chacoensis	0	0	0	1	0	0	1	0	0	0	0	0
50	Callosciurus_adamsi	1	0	0	0	1	0	0	0	0	0	0	0	0	0	0	0	0	0	0	0	0	0	1	0	0	1	NA	0	0.318727	0.75	6.76923	Rodentia	Sciuridae	Callosciurus	adamsi	Callosciurus adamsi	NA	NA	NA	NA	NA	NA	NA	NA	NA	0	1	0
51	Callosciurus_caniceps	1	0	0	0	1	0	1	0	0	0	0	0	0	0	0	0	1	1	0	0	0	0	2	2	1	0	NA	0	NA	0.5	5	Rodentia	Sciuridae	Callosciurus	caniceps	Callosciurus caniceps	NA	NA	NA	NA	NA	NA	NA	NA	NA	0	1	0
52	Callosciurus_erythraeus	2	1	1	0	1	0	1	0	0	0	0	0	0	0	0	0	0	0	0	0	0	0	2	0	1	1	1	0	0.343393	3.7138	19.7931	Rodentia	Sciuridae	Callosciurus	erythraeus	Callosciurus erythraeus	0	0	0	0	1	1	0	0	0	1	1	0
53	Callosciurus_finlaysonii	1	1	1	0	1	0	1	1	0	0	0	0	0	1	0	0	1	1	1	0	1	0	3	4	1	0	NA	NA	NA	0.45	1.075	Rodentia	Sciuridae	Callosciurus	finlaysonii	Callosciurus finlaysonii	0	0	0	0	1	1	1	0	0	0	1	0
54	Callosciurus_notatus	1	0	0	0	1	0	1	1	0	0	0	0	0	1	0	0	1	1	1	0	1	0	3	4	0	1	NA	0	0.312589	0.5	5	Rodentia	Sciuridae	Callosciurus	notatus	Callosciurus notatus	NA	NA	NA	NA	NA	NA	NA	NA	NA	0	1	0
55	Callosciurus_prevostii	1	1	2	0	1	0	0	0	0	0	0	0	0	1	0	0	1	1	0	0	0	0	1	2	1	NA	NA	NA	NA	NA	NA	Rodentia	Sciuridae	Callosciurus	prevostii	Callosciurus prevostii	1	0	0	1	0	0	1	0	1	0	1	0
56	Callosciurus_pygerythrus	1	1	3	0	1	0	1	0	0	0	0	0	0	1	0	0	1	1	1	0	1	0	2	4	1	NA	NA	NA	NA	NA	NA	Rodentia	Sciuridae	Callosciurus	pygerythrus	Callosciurus pygerythrus	0	0	3	0	0	3	1	0	0	0	1	0
57	Calomys_callidus	1	1	1	1	0	0	1	0	0	0	0	0	0	0	0	0	0	0	0	0	0	0	1	0	NA	NA	NA	NA	NA	NA	NA	Rodentia	Cricetidae	Calomys	callidus	Calomys callidus	0	0	0	1	0	0	1	0	0	0	0	0
58	Calomys_callosus	1	1	4	1	0	0	1	0	1	0	0	0	0	1	1	1	0	1	0	0	1	0	2	4	NA	NA	NA	NA	0.380677	16.39	16.39	Rodentia	Cricetidae	Calomys	callosus	Calomys callosus	0	0	1	2	1	0	3	2	0	0	0	0
59	Calomys_laucha	2	1	1	1	1	0	1	0	1	0	0	0	0	1	1	0	1	0	0	0	1	0	3	3	NA	NA	NA	NA	NA	19.2	19.2	Rodentia	Cricetidae	Calomys	laucha	Calomys laucha	0	0	0	1	0	0	1	0	0	0	0	0
60	Calomys_musculinus	2	1	2	1	0	0	1	0	0	0	0	0	0	1	1	1	0	0	0	0	0	0	1	2	NA	NA	NA	NA	NA	1.3	14.1765	Rodentia	Cricetidae	Calomys	musculinus	Calomys musculinus	0	0	0	1	1	0	1	1	0	0	0	0
61	Calomys_tener	2	1	1	1	0	0	1	0	1	0	0	0	0	1	1	1	0	0	1	0	1	0	2	4	NA	NA	NA	NA	0.329834	27	27	Rodentia	Cricetidae	Calomys	tener	Calomys tener	0	0	0	1	0	0	1	0	0	0	0	0
62	Calomys_venustus	3	0	0	0	0	0	1	0	1	0	0	0	0	0	0	0	0	0	0	0	0	0	2	0	0	1	1	0	0.409378	106.859	29.3163	Rodentia	Cricetidae	Calomys	venustus	Calomys venustus	NA	NA	NA	NA	NA	NA	NA	NA	NA	0	0	0
63	Cannomys_badius	1	1	2	1	1	0	0	0	0	0	0	0	0	1	0	0	1	0	0	0	0	0	1	1	NA	NA	NA	NA	NA	NA	NA	Rodentia	Spalacidae	Cannomys	badius	Cannomys badius	0	2	0	0	0	0	2	0	0	0	1	0
64	Castor_canadensis	2	1	6	0	1	0	0	1	0	0	0	0	0	0	0	0	0	0	0	0	0	0	2	0	1	0	NA	0	0.202153	77	5.96667	Rodentia	Castoridae	Castor	canadensis	Castor canadensis	1	0	2	0	3	5	3	1	0	1	1	0
65	Castor_fiber	2	1	2	0	1	0	1	1	0	0	0	0	0	1	0	1	0	0	1	0	0	0	3	2	1	0	NA	0	0.0424472	124387	530.306	Rodentia	Castoridae	Castor	fiber	Castor fiber	1	0	1	0	0	1	1	0	1	1	1	0
66	Cavia_aperea	1	1	2	0	0	1	0	0	1	1	0	0	0	0	0	0	0	0	0	0	0	0	3	0	1	1	1	0	0.465329	162.674	163.674	Rodentia	Caviidae	Cavia	aperea	Cavia aperea	2	0	0	0	0	1	0	0	1	0	0	0
67	Cavia_porcellus	1	1	3	1	0	0	1	1	1	1	0	0	0	0	0	0	0	0	0	0	0	0	4	0	1	NA	NA	NA	NA	NA	NA	Rodentia	Caviidae	Cavia	porcellus	Cavia porcellus	0	0	2	0	1	2	1	1	0	0	0	1
68	Cerradomys_subflavus	1	0	0	0	1	0	0	0	0	0	0	0	0	1	1	1	0	0	0	0	0	0	1	2	0	0	1	0	0.21573	20.4015	10.6786						NA	NA	NA	NA	NA	NA	NA	NA	NA	0	0	0
69	Chaetodipus_baileyi	1	0	0	0	0	0	0	0	0	0	0	1	0	0	0	0	0	0	0	0	0	0	1	0	0	NA	NA	NA	0.495892	2.41	27.7778	Rodentia	Heteromyidae	Chaetodipus	baileyi	Chaetodipus baileyi	NA	NA	NA	NA	NA	NA	NA	NA	NA	0	0	0
70	Chaetodipus_hispidus	2	1	1	0	0	0	1	0	1	0	0	0	0	0	0	0	0	0	0	0	0	0	2	0	0	1	NA	0	0.296447	4.4	8.33333	Rodentia	Heteromyidae	Chaetodipus	hispidus	Chaetodipus hispidus	0	0	1	0	0	0	0	1	0	0	0	0
71	Chaetodipus_intermedius	1	0	0	0	0	0	0	0	1	1	0	1	0	0	0	0	0	0	0	0	0	0	3	0	0	NA	NA	NA	0.257485	0.19	4.8	Rodentia	Heteromyidae	Chaetodipus	intermedius	Chaetodipus intermedius	NA	NA	NA	NA	NA	NA	NA	NA	NA	0	0	0
72	Chaetodipus_nelsoni	1	1	1	0	0	0	1	0	0	1	0	1	0	0	0	0	0	0	0	0	0	0	3	0	1	NA	NA	NA	NA	NA	NA	Rodentia	Heteromyidae	Chaetodipus	nelsoni	Chaetodipus nelsoni	0	0	1	0	0	1	1	0	0	0	0	0
73	Chaetodipus_penicillatus	1	0	0	0	0	0	1	0	0	0	0	1	0	0	0	0	0	0	0	0	0	0	2	0	0	1	1	0	0.472982	7.28682	35.6992	Rodentia	Heteromyidae	Chaetodipus	penicillatus	Chaetodipus penicillatus	NA	NA	NA	NA	NA	NA	NA	NA	NA	0	0	0
74	Chaetomys_subspinosus	1	1	1	0	1	0	0	0	0	0	0	0	0	0	0	0	0	0	0	0	1	0	1	1	1	NA	NA	NA	NA	NA	NA	Rodentia	Erethizontidae	Chaetomys	subspinosus	Chaetomys subspinosus	0	0	0	0	1	1	1	0	1	0	0	0
75	Chelemys_macronyx	1	0	0	0	1	0	1	0	1	0	0	0	0	0	0	0	0	0	0	0	0	0	3	0	0	NA	NA	NA	NA	16.4706	17.4706	Rodentia	Cricetidae	Chelemys	macronyx	Chelemys macronyx	NA	NA	NA	NA	NA	NA	NA	NA	NA	0	0	0
76	Chinchilla_chinchilla	1	1	3	0	0	0	0	0	1	1	0	0	0	0	0	0	0	0	0	0	0	0	2	0	1	NA	NA	NA	NA	NA	NA	Rodentia	Chinchillidae	Chinchilla	Chinchilla	Chinchilla chinchilla	0	1	0	0	2	3	3	0	1	0	0	0
77	Chinchilla_lanigera	1	1	3	0	0	0	1	0	0	1	0	0	0	0	0	0	0	0	0	0	0	0	2	0	1	0	0	0	0.211235	10	3.77778	Rodentia	Chinchillidae	Chinchilla	lanigera	Chinchilla lanigera	0	0	0	0	3	3	2	0	1	0	0	0
78	Chionomys_nivalis	2	1	1	0	0	0	0	0	0	1	0	0	0	0	0	0	0	0	0	0	0	0	1	0	0	0	1	0	0.179063	150.47	4.41916	Rodentia	Cricetidae	Chionomys	nivalis	Chionomys nivalis	0	0	1	0	0	1	1	1	0	1	1	0
79	Chionomys_roberti	1	1	1	0	1	0	0	0	0	0	0	0	0	0	0	0	0	0	0	0	0	0	1	0	0	NA	NA	NA	NA	NA	NA	Rodentia	Cricetidae	Chionomys	roberti	Chionomys roberti	0	0	0	1	0	0	1	0	0	0	1	0
80	Coendou_prehensilis	1	1	2	0	1	0	0	0	0	0	0	0	0	0	0	0	0	0	0	0	0	0	1	0	1	NA	NA	NA	NA	NA	NA	Rodentia	Erethizontidae	Coendou	prehensilis	Coendou prehensilis	0	0	0	1	1	0	0	2	0	0	0	0
81	Conilurus_penicillatus	1	0	0	0	1	1	0	0	0	0	0	0	0	0	0	0	0	0	0	0	0	0	2	0	0	NA	NA	NA	NA	44	3	Rodentia	Muridae	Conilurus	penicillatus	Conilurus penicillatus	NA	NA	NA	NA	NA	NA	NA	NA	NA	0	0	0
82	Cricetomys_emini	1	1	1	0	1	0	0	0	0	0	0	0	0	0	0	0	0	0	0	0	0	0	1	0	1	NA	NA	NA	NA	NA	NA	Rodentia	Nesomyidae	Cricetomys	emini	Cricetomys emini	0	0	0	1	0	1	1	0	0	0	0	1
83	Cricetomys_gambianus	2	1	4	1	1	1	0	0	0	0	0	0	0	1	1	0	1	1	1	0	0	0	2	4	1	NA	NA	NA	NA	2.82	1.99647	Rodentia	Nesomyidae	Cricetomys	gambianus	Cricetomys gambianus	0	0	2	0	2	2	2	3	0	0	0	1
84	Cricetulus_barabensis	3	1	1	1	0	0	1	0	1	0	0	0	0	1	1	0	0	0	0	0	0	0	2	1	NA	1	1	NA	0.399987	14.48	20.8077	Rodentia	Cricetidae	Cricetulus	barabensis	Cricetulus barabensis	0	0	0	1	0	0	1	0	0	0	1	0
85	Cricetulus_migratorius	1	0	0	1	1	0	1	0	1	0	0	1	0	1	1	1	0	1	1	0	0	0	4	4	0	1	NA	0	0.51976	12	13	Rodentia	Cricetidae	Cricetulus	migratorius	Cricetulus migratorius	NA	NA	NA	NA	NA	NA	NA	NA	NA	1	1	0
86	Cricetus_cricetus	1	1	2	1	0	0	1	0	1	0	0	0	0	1	1	1	0	1	1	0	0	0	2	4	1	NA	NA	1	NA	NA	NA	Rodentia	Cricetidae	Cricetus	Cricetus	Cricetus cricetus	0	0	2	0	0	2	2	1	0	1	1	0
87	Ctenodactylus_gundi	1	1	1	1	0	0	1	0	0	1	0	0	0	0	0	0	0	0	0	0	0	0	2	0	NA	NA	NA	NA	NA	NA	NA	Rodentia	Ctenodactylidae	Ctenodactylus	gundi	Ctenodactylus gundi	0	0	0	0	1	0	0	1	0	0	0	1
88	Ctenomys_talarum	2	0	0	0	0	0	0	0	1	0	0	0	1	0	0	0	0	0	0	0	0	0	2	0	0	0	1	NA	0.126584	19.0792	2.71053	Rodentia	Ctenomyidae	Ctenomys	talarum	Ctenomys talarum	NA	NA	NA	NA	NA	NA	NA	NA	NA	0	0	0
89	Cuniculus_paca	1	1	1	0	1	0	0	0	0	0	0	0	0	0	0	0	0	0	0	0	0	0	1	0	1	1	1	0	0.657978	100	101	Rodentia	Cuniculidae	Cuniculus	paca	Cuniculus paca	1	0	0	0	0	0	0	0	1	0	0	0
90	Cynomys_gunnisoni	1	0	0	0	0	0	1	0	1	0	0	1	0	0	0	0	0	0	0	0	0	0	3	0	1	NA	NA	0	NA	155	4.97436	Rodentia	Sciuridae	Cynomys	gunnisoni	Cynomys gunnisoni	NA	NA	NA	NA	NA	NA	NA	NA	NA	0	0	0
91	Cynomys_ludovicianus	5	1	7	1	0	1	0	0	1	0	0	1	0	1	1	1	0	0	0	0	0	0	3	2	NA	1	NA	NA	1.11	5524	74	Rodentia	Sciuridae	Cynomys	ludovicianus	Cynomys ludovicianus	0	0	4	1	2	5	5	3	0	0	0	0
92	Dasyprocta_azarae	1	1	3	0	1	0	0	0	0	0	0	0	0	0	0	0	0	0	0	0	0	0	1	0	1	NA	NA	NA	NA	NA	NA	Rodentia	Dasyproctidae	Dasyprocta	azarae	Dasyprocta azarae	1	0	1	0	1	2	2	0	2	0	0	0
93	Dasyprocta_leporina	1	1	5	0	1	0	0	0	0	0	0	0	0	0	0	0	0	0	0	0	1	0	1	1	1	NA	NA	NA	NA	NA	NA	Rodentia	Dasyproctidae	Dasyprocta	leporina	Dasyprocta leporina	1	0	0	3	1	0	0	4	1	0	0	0
94	Dasyprocta_mexicana	1	1	1	1	1	0	0	0	0	0	0	0	0	0	0	0	0	0	0	0	0	0	1	0	1	NA	NA	NA	NA	NA	NA	Rodentia	Dasyproctidae	Dasyprocta	mexicana	Dasyprocta mexicana	0	0	0	0	1	0	0	1	0	0	0	0
95	Dasyprocta_prymnolopha	1	1	1	0	1	1	0	0	0	0	0	0	0	0	0	0	0	0	0	0	0	0	2	0	1	NA	NA	NA	NA	NA	NA	Rodentia	Dasyproctidae	Dasyprocta	prymnolopha	Dasyprocta prymnolopha	0	0	0	0	1	0	0	1	0	0	0	0
96	Dasyprocta_punctata	2	1	1	0	1	0	0	0	0	0	0	0	0	1	0	0	1	1	0	0	0	0	1	2	1	NA	NA	NA	NA	NA	NA	Rodentia	Dasyproctidae	Dasyprocta	punctata	Dasyprocta punctata	0	0	0	0	1	0	0	1	0	0	0	0
97	Deltamys_kempi	1	0	0	0	0	0	0	1	1	0	0	0	0	0	0	0	0	0	0	0	0	0	2	0	0	NA	NA	NA	NA	1.08352	10.7615	Rodentia	Cricetidae	Deltamys	kempi	Deltamys kempi	NA	NA	NA	NA	NA	NA	NA	NA	NA	0	0	0
98	Dendromus_mesomelas	1	0	0	0	1	1	1	0	1	0	0	0	0	0	0	0	0	0	0	0	0	0	4	0	0	1	1	NA	0.62397	72.5537	61.8	Rodentia	Nesomyidae	Dendromus	mesomelas	Dendromus mesomelas	NA	NA	NA	NA	NA	NA	NA	NA	NA	0	0	1
99	Dicrostonyx_groenlandicus	1	0	0	0	0	0	0	0	1	0	0	0	0	0	0	0	0	0	0	0	0	0	1	0	0	1	1	0	0.796	11.14	112.4	Rodentia	Cricetidae	Dicrostonyx	groenlandicus	Dicrostonyx groenlandicus	NA	NA	NA	NA	NA	NA	NA	NA	NA	1	0	0
100	Dicrostonyx_richardsoni	1	0	0	0	0	0	1	1	1	0	0	0	0	0	0	0	0	0	0	0	0	0	3	0	0	1	1	NA	0.524	12.59	126.9	Rodentia	Cricetidae	Dicrostonyx	richardsoni	Dicrostonyx richardsoni	NA	NA	NA	NA	NA	NA	NA	NA	NA	0	0	0
101	Dicrostonyx_torquatus	1	0	0	0	0	0	1	1	1	0	0	0	0	0	0	0	0	0	0	0	0	0	3	0	0	1	1	0	0.55	2.32759	233.759	Rodentia	Cricetidae	Dicrostonyx	torquatus	Dicrostonyx torquatus	NA	NA	NA	NA	NA	NA	NA	NA	NA	1	1	0
102	Diplomys_labilis	1	1	1	0	1	0	0	0	0	0	0	0	0	1	0	0	1	0	0	0	0	0	1	1	0	NA	NA	NA	NA	NA	NA	Rodentia	Echimyidae	Diplomys	labilis	Diplomys labilis	0	0	0	0	1	0	0	1	0	0	0	0
103	Diplothrix_legata	1	1	2	0	1	0	0	0	0	0	0	0	0	0	0	0	0	0	0	0	0	0	1	0	0	NA	NA	NA	NA	NA	NA	Rodentia	Muridae	Diplothrix	legata	Diplothrix legata	2	0	0	0	0	2	0	0	1	0	1	0
104	Dipodillus_campestris	1	1	1	1	0	0	0	0	0	1	0	1	0	1	1	0	0	1	0	0	0	0	2	2	NA	NA	NA	NA	NA	NA	NA	Rodentia	Muridae	Dipodillus	campestris	Dipodillus campestris	0	0	1	0	0	0	0	1	0	0	0	1
105	Dipodomys_agilis	1	0	0	0	1	0	1	0	0	0	0	0	0	0	0	0	0	0	0	0	0	0	2	0	0	0	1	0	0.248934	32.2199	5.73292	Rodentia	Heteromyidae	Dipodomys	agilis	Dipodomys agilis	NA	NA	NA	NA	NA	NA	NA	NA	NA	0	0	0
106	Dipodomys_merriami	2	1	1	0	0	0	1	0	0	0	0	1	0	0	0	0	0	0	0	0	0	0	2	0	0	0	0	0	0.258161	136.718	7.0303	Rodentia	Heteromyidae	Dipodomys	merriami	Dipodomys merriami	0	0	1	0	0	1	1	0	0	0	0	0
107	Dipodomys_ordii	1	0	0	0	0	0	1	0	1	0	0	0	0	0	0	0	0	0	0	0	0	0	2	0	0	1	1	0	0.428122	21.0132	18.6667	Rodentia	Heteromyidae	Dipodomys	ordii	Dipodomys ordii	NA	NA	NA	NA	NA	NA	NA	NA	NA	0	0	0
108	Dipodomys_spectabilis	1	0	0	0	0	0	0	0	0	0	0	1	0	0	0	0	0	0	0	0	0	0	1	0	0	1	1	0	0.430479	9.02626	22.7105	Rodentia	Heteromyidae	Dipodomys	spectabilis	Dipodomys spectabilis	NA	NA	NA	NA	NA	NA	NA	NA	NA	0	0	0
109	Dipus_sagitta	1	1	1	1	0	0	1	0	0	0	0	1	0	0	0	0	0	0	0	0	0	0	2	0	NA	NA	1	NA	NA	0.65	1.56034	Rodentia	Dipodidae	Dipus	sagitta	Dipus sagitta	0	0	0	1	0	0	1	0	0	1	1	0
110	Dolichotis_patagonum	1	1	2	0	1	0	1	0	1	0	0	0	0	0	0	0	0	0	0	0	0	0	3	0	1	NA	NA	NA	NA	NA	NA	Rodentia	Caviidae	Dolichotis	patagonum	Dolichotis patagonum	0	1	0	1	0	1	1	0	0	0	0	0
111	Dryomys_nitedula	1	0	0	0	1	0	1	0	0	1	0	0	0	1	0	0	0	0	1	0	0	0	3	1	0	0	NA	0	0.148746	7	2.75	Rodentia	Gliridae	Dryomys	nitedula	Dryomys nitedula	NA	NA	NA	NA	NA	NA	NA	NA	NA	1	1	0
112	Eligmodontia_morgani	1	0	0	0	0	0	1	0	1	0	0	0	0	0	0	0	0	0	0	0	0	0	2	0	0	0	1	0	0.348016	44.0678	18.3333	Rodentia	Cricetidae	Eligmodontia	morgani	Eligmodontia morgani	NA	NA	NA	NA	NA	NA	NA	NA	NA	0	0	0
113	Eligmodontia_typus	1	0	0	0	0	0	1	0	1	0	0	1	0	0	0	0	0	0	0	0	0	0	3	0	0	NA	0	NA	NA	5.34704	2.73333	Rodentia	Cricetidae	Eligmodontia	typus	Eligmodontia typus	NA	NA	NA	NA	NA	NA	NA	NA	NA	0	0	0
114	Eliomys_melanurus	1	0	0	0	1	0	1	0	0	1	0	0	0	0	0	0	0	0	0	0	0	0	3	0	0	0	NA	0	0.197736	1.44444	5.33333	Rodentia	Gliridae	Eliomys	melanurus	Eliomys melanurus	NA	NA	NA	NA	NA	NA	NA	NA	NA	0	1	1
115	Eliomys_quercinus	2	1	1	1	1	0	0	0	0	1	0	0	0	1	0	0	1	1	0	0	0	0	2	2	NA	1	1	NA	0.555249	42.5565	50	Rodentia	Gliridae	Eliomys	quercinus	Eliomys quercinus	0	0	1	0	0	0	0	1	0	1	0	0
116	Eliurus_majori	1	1	1	0	1	0	0	0	0	0	0	0	0	0	0	0	0	0	0	0	0	0	1	0	0	NA	NA	NA	NA	NA	NA	Rodentia	Nesomyidae	Eliurus	majori	Eliurus majori	0	0	0	1	0	0	1	0	0	0	0	1
117	Ellobius_talpinus	2	0	0	0	0	0	0	0	1	0	0	0	0	0	0	0	0	0	0	0	0	0	1	0	0	0	NA	0	0.234916	183	4	Rodentia	Cricetidae	Ellobius	talpinus	Ellobius talpinus	NA	NA	NA	NA	NA	NA	NA	NA	NA	1	1	0
118	Ellobius_tancrei	1	1	1	0	0	0	1	0	1	0	0	1	0	1	1	0	0	0	0	0	0	0	3	1	0	NA	NA	NA	NA	NA	NA	Rodentia	Cricetidae	Ellobius	tancrei	Ellobius tancrei	1	0	0	0	0	0	0	0	1	0	1	0
119	Eothenomys_melanogaster	1	1	1	1	1	0	1	0	1	0	0	0	0	1	1	1	0	0	0	0	0	0	3	2	NA	NA	NA	NA	NA	NA	NA	Rodentia	Cricetidae	Eothenomys	melanogaster	Eothenomys melanogaster	0	0	1	0	0	1	0	1	0	0	1	0
120	Erethizon_dorsatum	3	1	4	0	1	0	1	0	1	0	0	0	0	0	0	0	0	0	0	0	0	0	3	0	1	1	0	0	0.533227	113	69.5957	Rodentia	Erethizontidae	Erethizon	dorsatum	Erethizon dorsatum	3	0	0	0	1	3	0	1	1	0	0	0
121	Galea_musteloides	1	1	1	0	0	0	1	0	1	0	0	0	0	0	0	0	0	0	0	0	0	0	2	0	1	NA	NA	NA	NA	4.7	3.61111	Rodentia	Caviidae	Galea	musteloides	Galea musteloides	0	0	1	0	0	0	1	1	0	0	0	0
122	Galea_spixii	1	1	1	0	0	1	0	0	0	1	0	0	0	0	0	0	0	0	0	0	0	0	2	0	1	NA	1	NA	NA	4	5	Rodentia	Caviidae	Galea	spixii	Galea spixii	0	0	0	0	1	0	0	1	0	0	0	0
123	Gerbilliscus_guineae	1	0	0	0	1	1	1	0	0	1	0	0	0	1	1	0	0	0	0	0	0	0	4	1	0	0	1	NA	0.29693	5.95588	13.5361	Rodentia	Muridae	Gerbilliscus	guineae	Gerbilliscus guineae	NA	NA	NA	NA	NA	NA	NA	NA	NA	0	0	1
124	Gerbilliscus_leucogaster	5	0	0	0	0	1	1	0	1	0	0	1	0	0	0	0	0	0	0	0	0	0	4	0	0	1	1	0	0.46148	191.121	252.336	Rodentia	Muridae	Gerbilliscus	leucogaster	Gerbilliscus leucogaster	NA	NA	NA	NA	NA	NA	NA	NA	NA	0	0	1
125	Gerbilliscus_robustus	4	0	0	0	0	1	0	0	1	0	0	0	0	1	1	0	0	0	1	0	0	0	2	2	0	1	1	NA	0.471938	27	27	Rodentia	Muridae	Gerbilliscus	robustus	Gerbilliscus robustus	NA	NA	NA	NA	NA	NA	NA	NA	NA	0	0	1
126	Gerbillurus_vallinus	1	0	0	0	0	1	0	0	1	0	0	1	0	0	0	0	0	0	0	0	0	0	3	0	0	1	0	NA	0.505375	23.0088	33.5	Rodentia	Muridae	Gerbillurus	vallinus	Gerbillurus vallinus	NA	NA	NA	NA	NA	NA	NA	NA	NA	0	0	1
127	Gerbillus_andersoni	2	0	0	0	0	0	0	0	0	0	0	1	1	0	0	0	0	0	0	0	0	0	2	0	0	0	NA	0	0.170999	65	66	Rodentia	Muridae	Gerbillus	andersoni	Gerbillus andersoni	NA	NA	NA	NA	NA	NA	NA	NA	NA	0	1	1
128	Gerbillus_dasyurus	3	0	0	0	0	0	1	0	0	1	0	1	0	1	1	0	0	0	0	0	0	0	3	1	0	0	1	0	0.288873	22.2823	252.252	Rodentia	Muridae	Dipodillus	dasyurus	Dipodillus dasyurus	NA	NA	NA	NA	NA	NA	NA	NA	NA	0	1	1
129	Gerbillus_gerbillus	2	1	2	0	0	0	0	0	0	0	0	1	1	1	1	0	0	0	0	0	0	0	2	1	0	0	1	0	0.291017	14.666	34.0315	Rodentia	Muridae	Gerbillus	Gerbillus	Gerbillus gerbillus	0	0	1	0	1	0	0	2	0	1	1	0
130	Gerbillus_henleyi	2	0	0	0	0	0	1	0	0	1	0	1	0	1	1	0	0	1	0	0	0	0	3	2	0	1	1	NA	0.336648	4.39365	25.7143	Rodentia	Muridae	Gerbillus	henleyi	Gerbillus henleyi	NA	NA	NA	NA	NA	NA	NA	NA	NA	0	1	1
131	Gerbillus_nanus	1	1	1	1	0	1	1	0	0	0	0	1	0	1	1	0	0	1	0	0	0	0	3	2	NA	NA	1	0	NA	6.1	6.1	Rodentia	Muridae	Gerbillus	nanus	Gerbillus nanus	0	0	0	0	1	0	0	1	0	0	1	1
132	Gerbillus_occiduus	1	1	1	0	0	0	0	0	0	0	0	1	1	0	0	0	0	0	0	0	0	0	2	0	0	NA	NA	NA	NA	NA	NA	Rodentia	Muridae	Gerbillus	occiduus	Gerbillus occiduus	0	0	1	0	0	0	0	1	0	0	0	1
133	Gerbillus_pyramidum	1	1	1	1	0	0	0	0	0	0	0	1	0	1	0	0	1	1	0	0	0	0	1	2	NA	0	1	0	NA	13	13	Rodentia	Muridae	Gerbillus	pyramidum	Gerbillus pyramidum	0	0	0	0	1	0	0	1	0	0	0	1
134	Glaucomys_sabrinus	4	1	1	1	1	0	0	0	0	0	0	0	0	0	0	0	0	0	0	0	0	0	1	0	NA	1	1	NA	0.625917	33.7	74.8538	Rodentia	Sciuridae	Glaucomys	sabrinus	Glaucomys sabrinus	0	0	1	0	0	0	0	1	0	0	0	0
135	Glaucomys_volans	2	1	3	1	1	0	0	0	0	0	0	0	0	0	0	0	0	0	0	0	0	0	1	0	NA	1	1	NA	0.658349	21.9	64.6784	Rodentia	Sciuridae	Glaucomys	volans	Glaucomys volans	0	0	3	0	0	1	0	3	0	0	0	0
136	Glis_glis	7	1	2	1	1	0	1	0	0	0	0	0	0	1	0	0	1	1	0	0	0	0	2	2	1	1	1	NA	0.530472	148	43.6	Rodentia	Gliridae	Glis	Glis	Glis glis	0	0	2	0	0	0	0	2	0	1	1	0
137	Golunda_ellioti	1	0	0	0	1	0	1	0	1	0	0	0	0	1	1	1	1	1	0	0	1	0	3	5	1	NA	NA	NA	NA	3	4	Rodentia	Muridae	Golunda	ellioti	Golunda ellioti	NA	NA	NA	NA	NA	NA	NA	NA	NA	0	1	0
138	Grammomys_dolichurus	2	0	0	0	1	0	1	0	1	0	0	0	0	1	1	1	0	0	1	0	0	0	3	3	0	0	1	NA	0.328347	8.01839	66.5843	Rodentia	Muridae	Grammomys	dolichurus	Grammomys dolichurus	NA	NA	NA	NA	NA	NA	NA	NA	NA	0	0	1
139	Graomys_griseoflavus	1	1	2	0	0	0	1	0	0	0	0	0	0	0	0	0	0	0	0	0	0	0	1	0	0	NA	0	NA	NA	5.26992	3.27778	Rodentia	Cricetidae	Graomys	griseoflavus	Graomys griseoflavus	0	0	0	1	1	0	1	1	0	0	0	0
140	Graphiurus_murinus	1	0	0	1	1	1	1	1	1	0	0	0	0	1	1	0	1	1	1	0	0	0	5	4	0	0	1	0	0.301199	37.1686	13.4483	Rodentia	Gliridae	Graphiurus	murinus	Graphiurus murinus	NA	NA	NA	NA	NA	NA	NA	NA	NA	0	0	1
141	Heimyscus_fumosus	1	0	0	0	1	0	0	0	0	0	0	0	0	0	0	0	0	0	0	0	0	0	1	0	0	1	1	NA	0.458114	0.36468	15.75	Rodentia	Muridae	Heimyscus	fumosus	Heimyscus fumosus	NA	NA	NA	NA	NA	NA	NA	NA	NA	0	0	1
142	Heteromys_anomalus	2	1	1	1	1	0	0	0	0	0	0	0	0	1	1	0	0	0	0	0	0	0	1	1	NA	NA	1	NA	0.545973	11.9	11.9	Rodentia	Heteromyidae	Heteromys	anomalus	Heteromys anomalus	0	0	0	0	1	0	0	1	0	0	0	0
143	Heteromys_desmarestianus	5	1	1	1	1	0	0	0	0	0	0	0	0	0	0	0	0	0	0	0	0	0	1	0	NA	1	1	NA	0.462119	76.1229	77.1229	Rodentia	Heteromyidae	Heteromys	desmarestianus	Heteromys desmarestianus	0	0	0	0	1	0	0	1	0	0	0	0
144	Heteromys_gaumeri	1	1	2	0	1	0	0	0	0	0	0	0	0	0	0	0	0	0	0	0	0	0	1	0	0	NA	NA	NA	NA	NA	NA	Rodentia	Heteromyidae	Heteromys	gaumeri	Heteromys gaumeri	0	0	2	0	0	1	1	1	0	0	0	0
145	Holochilus_brasiliensis	2	1	2	0	1	0	0	1	0	0	0	0	0	1	0	0	0	0	0	1	0	0	2	1	0	0	1	0	NA	99	10.9	Rodentia	Cricetidae	Holochilus	brasiliensis	Holochilus brasiliensis	0	0	0	0	2	0	0	2	0	0	0	0
146	Holochilus_chacarius	1	1	1	0	0	0	1	1	0	0	0	0	0	1	1	0	0	0	0	0	0	0	2	1	0	NA	NA	NA	NA	NA	NA	Rodentia	Cricetidae	Holochilus	chacarius	Holochilus chacarius	0	0	0	1	0	0	1	0	0	0	0	0
147	Holochilus_sciureus	1	1	2	0	0	0	0	1	1	0	0	0	0	0	0	0	0	0	1	0	0	0	2	1	0	0	0	0	0.0154631	2.16123	1.12525	Rodentia	Cricetidae	Holochilus	sciureus	Holochilus sciureus	1	0	1	0	0	0	1	1	1	0	0	0
148	Hybomys_univittatus	1	0	0	0	1	0	0	0	0	0	0	0	0	0	0	0	0	0	0	0	0	0	1	0	0	0	1	NA	0.230312	0.920972	7.47828	Rodentia	Muridae	Hybomys	univittatus	Hybomys univittatus	NA	NA	NA	NA	NA	NA	NA	NA	NA	0	0	1
149	Hydrochoerus_hydrochaeris	1	1	5	0	1	1	0	1	0	0	0	0	0	0	0	0	0	0	0	0	0	0	3	0	1	0	1	0	0.198644	87.0896	6.11842	Rodentia	Caviidae	Hydrochoerus	hydrochaeris	Hydrochoerus hydrochaeris	0	0	1	1	3	3	2	2	1	0	0	0
150	Hydromys_chrysogaster	1	0	0	0	1	0	0	1	0	0	0	0	1	0	0	0	0	0	0	0	0	0	3	0	0	0	NA	0	0.184649	0.08	3.66667	Rodentia	Muridae	Hydromys	chrysogaster	Hydromys chrysogaster	NA	NA	NA	NA	NA	NA	NA	NA	NA	0	0	0
151	Hylomyscus_stella	1	0	0	0	1	0	0	0	0	0	0	0	0	0	0	0	0	0	0	0	1	0	1	1	0	1	1	NA	0.60448	1.39073	65.2844	Rodentia	Muridae	Hylomyscus	stella	Hylomyscus stella	NA	NA	NA	NA	NA	NA	NA	NA	NA	0	0	1
152	Hypogeomys_antimena	2	0	0	0	1	0	0	0	0	0	0	0	0	0	0	0	0	0	0	0	0	0	1	0	1	0	0	0	0.11791	27	1.87097	Rodentia	Nesomyidae	Hypogeomys	antimena	Hypogeomys antimena	NA	NA	NA	NA	NA	NA	NA	NA	NA	0	0	1
153	Hystrix_cristata	1	1	3	0	1	1	1	0	1	1	0	0	0	1	1	1	0	0	0	0	0	0	5	2	1	NA	NA	NA	NA	NA	NA	Rodentia	Hystricidae	Hystrix	cristata	Hystrix cristata	1	0	0	0	2	3	2	0	2	1	0	1
154	Jaculus_jaculus	1	0	0	0	0	0	1	0	1	1	0	1	0	0	0	0	0	0	0	0	0	0	4	0	1	0	1	NA	0.15566	0.373684	2.80508	Rodentia	Dipodidae	Jaculus	Jaculus	Jaculus jaculus	NA	NA	NA	NA	NA	NA	NA	NA	NA	0	1	1
155	Kerodon_rupestris	1	1	1	0	0	1	0	0	0	1	0	0	0	0	0	0	0	0	0	0	0	0	2	0	1	NA	NA	NA	NA	NA	NA	Rodentia	Caviidae	Kerodon	rupestris	Kerodon rupestris	0	0	0	0	1	1	1	0	1	0	0	0
156	Lagostomus_maximus	1	0	0	0	0	1	0	0	1	0	0	1	0	0	0	0	0	0	0	0	0	0	3	0	1	0	0	NA	0.25512	83.7949	6.92029	Rodentia	Chinchillidae	Lagostomus	maximus	Lagostomus maximus	NA	NA	NA	NA	NA	NA	NA	NA	NA	0	0	0
157	Lagurus_lagurus	2	0	0	0	0	0	1	0	1	0	0	0	0	1	1	1	0	0	0	0	0	0	2	2	0	1	NA	0	0.356844	27.9	5.57377	Rodentia	Cricetidae	Lagurus	Lagurus	Lagurus lagurus	NA	NA	NA	NA	NA	NA	NA	NA	NA	1	1	0
158	Lariscus_hosei	1	0	0	0	1	0	0	0	0	0	0	0	0	0	0	0	0	0	0	0	0	0	1	0	0	1	NA	0	0.374393	0.9	8.2	Rodentia	Sciuridae	Lariscus	hosei	Lariscus hosei	NA	NA	NA	NA	NA	NA	NA	NA	NA	0	1	0
159	Lasiopodomys_brandtii	1	0	0	0	0	0	1	0	1	0	0	0	0	0	0	0	0	0	0	0	0	0	2	0	0	1	1	1	0.439854	386.873	23.636	Rodentia	Cricetidae	Lasiopodomys	brandtii	Lasiopodomys brandtii	NA	NA	NA	NA	NA	NA	NA	NA	NA	0	1	0
160	Lasiopodomys_fuscus	1	1	1	0	0	0	0	0	1	0	0	0	0	0	0	0	0	0	0	0	0	0	1	0	0	NA	NA	NA	NA	NA	NA	Rodentia	Cricetidae	Lasiopodomys	fuscus	Lasiopodomys fuscus	1	0	0	0	0	0	0	0	1	0	1	0
161	Leggadina_forresti	1	0	0	0	0	0	1	0	0	0	0	1	0	0	0	0	0	0	0	0	0	0	2	0	0	NA	NA	NA	NA	1	11	Rodentia	Muridae	Leggadina	forresti	Leggadina forresti	NA	NA	NA	NA	NA	NA	NA	NA	NA	0	0	0
162	Leggadina_lakedownensis	1	0	0	0	0	1	1	0	1	0	0	0	0	0	0	0	0	0	0	0	0	0	3	0	0	0	NA	NA	0.171092	0.05	2.66667	Rodentia	Muridae	Leggadina	lakedownensis	Leggadina lakedownensis	NA	NA	NA	NA	NA	NA	NA	NA	NA	0	0	0
163	Lemmus_lemmus	1	1	1	0	0	0	1	1	1	0	0	0	0	0	0	0	0	0	0	0	0	0	3	0	0	1	1	0	0.909	32.9302	3294.02	Rodentia	Cricetidae	Lemmus	Lemmus	Lemmus lemmus	0	0	0	1	0	0	1	0	0	1	0	0
164	Lemmus_sibiricus	3	0	0	0	1	0	1	1	1	0	0	0	0	0	0	0	0	0	0	0	0	0	4	0	0	1	1	0	0.874274	26.2714	716	Rodentia	Cricetidae	Lemmus	sibiricus	Lemmus sibiricus	NA	NA	NA	NA	NA	NA	NA	NA	NA	1	1	0
165	Lemmus_trimucronatus	1	0	0	0	0	0	0	0	1	0	0	0	0	0	0	0	0	0	0	0	0	0	1	0	0	1	1	0	0.769	8.75	88.5	Rodentia	Cricetidae	Lemmus	trimucronatus	Lemmus trimucronatus	NA	NA	NA	NA	NA	NA	NA	NA	NA	0	1	0
166	Lemniscomys_rosalia	3	0	0	0	0	1	0	0	0	0	0	0	0	0	0	0	0	0	0	0	0	0	1	0	0	0	1	0	0.20268	10.0401	41.31	Rodentia	Muridae	Lemniscomys	rosalia	Lemniscomys rosalia	NA	NA	NA	NA	NA	NA	NA	NA	NA	0	0	1
167	Lemniscomys_striatus	1	1	2	0	1	1	1	0	1	0	0	0	0	1	1	1	0	1	0	0	1	0	4	4	0	NA	NA	NA	NA	41	5.1	Rodentia	Muridae	Lemniscomys	striatus	Lemniscomys striatus	0	0	1	1	0	1	0	2	0	0	0	1
168	Lemniscomys_zebra	1	0	0	0	0	1	1	0	1	0	0	0	0	1	1	0	1	0	0	0	0	0	3	2	0	0	0	NA	0.37868	17	17	Rodentia	Muridae	Lemniscomys	zebra	Lemniscomys zebra	NA	NA	NA	NA	NA	NA	NA	NA	NA	0	0	1
169	Leopoldamys_edwardsi	1	1	4	0	1	0	0	0	0	0	0	0	0	0	0	0	0	0	0	0	0	0	1	0	1	0	NA	NA	0.26148	5.025	6.87171	Rodentia	Muridae	Leopoldamys	edwardsi	Leopoldamys edwardsi	2	0	1	0	1	1	0	1	2	0	1	0
170	Leopoldamys_sabanus	1	0	0	0	1	0	0	0	0	0	0	0	0	0	0	0	0	0	0	0	0	0	1	0	0	0	NA	0	0.286215	6.55	6.24	Rodentia	Muridae	Leopoldamys	sabanus	Leopoldamys sabanus	NA	NA	NA	NA	NA	NA	NA	NA	NA	0	1	0
171	Liomys_irroratus	1	1	1	0	0	0	1	0	0	0	0	0	0	0	0	0	0	0	0	0	0	0	1	0	0	NA	NA	NA	NA	NA	NA	Rodentia	Heteromyidae	Liomys	irroratus	Liomys irroratus	0	0	0	0	1	1	1	0	1	0	0	0
172	Lophuromys_flavopunctatus	1	1	1	1	1	0	0	0	1	0	0	0	0	0	0	0	0	0	0	0	0	0	2	0	NA	NA	NA	NA	NA	NA	NA	Rodentia	Muridae	Lophuromys	flavopunctatus	Lophuromys flavopunctatus	1	0	0	0	0	0	0	0	1	0	0	1
173	Lophuromys_sikapusi	2	1	1	1	1	0	0	0	1	0	0	0	0	1	1	1	0	0	0	0	0	0	2	2	NA	NA	NA	NA	NA	8	8	Rodentia	Muridae	Lophuromys	sikapusi	Lophuromys sikapusi	0	0	0	1	0	0	1	0	0	0	0	1
174	Loxodontomys_micropus	1	1	1	0	0	0	1	0	0	0	0	0	0	0	0	0	0	0	0	0	0	0	1	0	0	NA	NA	NA	NA	4	5	Rodentia	Cricetidae	Loxodontomys	micropus	Loxodontomys micropus	0	0	0	1	0	0	1	0	0	0	0	0
175	Marmota_bobak	1	0	0	0	0	0	0	0	1	0	0	0	0	0	0	0	0	0	0	0	0	0	1	0	1	1	NA	0	0.347076	0.135577	8.97511	Rodentia	Sciuridae	Marmota	bobak	Marmota bobak	NA	NA	NA	NA	NA	NA	NA	NA	NA	1	1	0
176	Marmota_flaviventris	1	1	1	0	1	0	0	0	1	1	0	0	0	0	0	0	0	0	0	0	0	0	3	0	1	0	NA	0	0.149283	92.0473	3.72668	Rodentia	Sciuridae	Marmota	flaviventris	Marmota flaviventris	0	0	0	0	1	1	0	0	0	0	0	0
177	Marmota_himalayana	1	1	2	0	0	0	1	0	1	1	0	1	0	1	0	1	0	0	0	0	0	0	4	1	1	0	NA	0	0.223597	0.0399571	3	Rodentia	Sciuridae	Marmota	himalayana	Marmota himalayana	0	0	1	0	1	1	1	1	0	0	1	0
178	Marmota_marmota	1	1	6	0	0	0	0	0	1	1	0	0	0	1	0	1	0	0	0	0	0	0	2	1	1	0	NA	0	0.153731	1.43	2.38835	Rodentia	Sciuridae	Marmota	Marmota	Marmota marmota	0	0	2	2	2	4	3	3	1	1	0	0
179	Marmota_monax	1	1	6	1	1	0	0	0	1	0	0	0	0	1	1	1	1	1	0	0	0	0	2	4	1	NA	NA	NA	NA	NA	NA	Rodentia	Sciuridae	Marmota	monax	Marmota monax	0	0	1	3	2	4	3	2	1	0	0	0
180	Marmota_sibirica	1	1	1	0	0	0	1	0	1	0	0	0	0	0	0	0	0	0	0	0	0	0	2	0	1	1	NA	NA	0.527734	0.915	8.43902	Rodentia	Sciuridae	Marmota	sibirica	Marmota sibirica	0	0	1	0	0	0	1	1	0	0	1	0
181	Mastacomys_fuscus	1	0	0	0	1	0	1	1	1	0	0	0	0	0	0	0	0	0	0	0	0	0	4	0	0	0	NA	0	0.111963	34.0847	2.26948	Rodentia	Muridae	Mastacomys	fuscus	Mastacomys fuscus	NA	NA	NA	NA	NA	NA	NA	NA	NA	0	0	0
182	Mastomys_awashensis	1	0	0	0	0	1	0	0	0	0	0	0	0	1	1	0	0	0	0	0	0	0	1	1	0	0	1	0	0.389772	48.377	48.377	Rodentia	Muridae	Mastomys	awashensis	Mastomys awashensis	NA	NA	NA	NA	NA	NA	NA	NA	NA	0	0	1
183	Mastomys_coucha	1	0	0	0	0	1	1	0	0	0	0	0	0	1	1	0	0	1	0	0	0	0	2	2	0	1	1	1	0.44034	11.8033	118.033	Rodentia	Muridae	Mastomys	coucha	Mastomys coucha	NA	NA	NA	NA	NA	NA	NA	NA	NA	0	0	1
184	Mastomys_erythroleucus	2	1	2	1	1	1	1	0	0	0	0	0	0	1	1	0	0	1	1	1	0	0	3	4	NA	1	1	1	0.33	36.3	12.7097	Rodentia	Muridae	Mastomys	erythroleucus	Mastomys erythroleucus	0	0	0	1	1	0	0	2	0	0	0	1
185	Mastomys_huberti	4	1	2	1	0	1	0	0	1	0	0	0	0	1	1	0	0	1	1	1	0	0	2	4	NA	1	1	1	0.326626	135.9	11.7857	Rodentia	Muridae	Mastomys	huberti	Mastomys huberti	1	0	0	1	0	0	0	1	1	0	0	1
186	Mastomys_natalensis	3	1	5	1	0	1	1	0	0	0	0	0	0	1	1	1	0	1	1	1	0	0	2	5	NA	1	1	1	0.441207	552.768	54.8	Rodentia	Muridae	Mastomys	natalensis	Mastomys natalensis	0	0	1	3	1	1	2	4	0	0	0	1
187	Maxomys_baeodon	1	0	0	0	1	0	0	0	0	0	0	0	0	0	0	0	0	0	0	0	0	0	1	0	0	0	NA	0	0.249274	7.42	4.11765	Rodentia	Muridae	Maxomys	baeodon	Maxomys baeodon	NA	NA	NA	NA	NA	NA	NA	NA	NA	0	1	0
188	Maxomys_ochraceiventer	1	0	0	0	1	0	0	0	0	0	0	0	0	0	0	0	0	0	0	0	0	0	1	0	0	0	NA	0	0.161202	0.13	2.04	Rodentia	Muridae	Maxomys	ochraceiventer	Maxomys ochraceiventer	NA	NA	NA	NA	NA	NA	NA	NA	NA	0	1	0
189	Maxomys_rajah	1	0	0	0	1	0	0	0	0	0	0	0	0	0	0	0	0	0	0	0	0	0	1	0	0	0	NA	0	0.219608	0.38	4.04	Rodentia	Muridae	Maxomys	rajah	Maxomys rajah	NA	NA	NA	NA	NA	NA	NA	NA	NA	0	1	0
190	Maxomys_surifer	1	0	0	0	1	0	0	0	0	0	0	0	0	1	0	0	0	1	0	0	0	0	1	1	0	0	NA	0	0.204518	15.97	3.40875	Rodentia	Muridae	Maxomys	surifer	Maxomys surifer	NA	NA	NA	NA	NA	NA	NA	NA	NA	0	1	0
191	Maxomys_whiteheadi	1	0	0	0	1	0	0	0	0	0	0	0	0	1	0	0	1	1	0	0	0	0	1	2	0	0	NA	0	0.238556	15.87	3.94981	Rodentia	Muridae	Maxomys	whiteheadi	Maxomys whiteheadi	NA	NA	NA	NA	NA	NA	NA	NA	NA	0	1	0
192	Megadontomys_thomasi	1	1	1	0	1	0	0	0	0	0	0	0	0	0	0	0	0	0	0	0	0	0	1	0	0	NA	NA	NA	NA	NA	NA	Rodentia	Cricetidae	Megadontomys	thomasi	Megadontomys thomasi	0	0	0	1	0	0	1	0	0	0	0	0
193	Melomys_burtoni	2	0	0	0	1	1	0	1	1	0	0	0	0	1	0	0	1	0	0	0	0	0	4	1	0	1	0	0	0.748076	45.0172	56.5972	Rodentia	Muridae	Melomys	burtoni	Melomys burtoni	NA	NA	NA	NA	NA	NA	NA	NA	NA	0	0	0
194	Melomys_cervinipes	1	0	0	0	1	0	0	0	0	0	0	0	0	1	0	0	1	0	0	0	0	0	1	1	0	1	1	0	0.43482	28	29	Rodentia	Muridae	Melomys	cervinipes	Melomys cervinipes	NA	NA	NA	NA	NA	NA	NA	NA	NA	0	0	0
195	Menetes_berdmorei	1	0	0	0	1	0	1	0	1	0	0	0	0	1	1	0	1	0	0	0	1	0	3	3	0	0	NA	0	NA	1	4	Rodentia	Sciuridae	Menetes	berdmorei	Menetes berdmorei	NA	NA	NA	NA	NA	NA	NA	NA	NA	0	1	0
196	Meriones_crassus	1	1	2	1	0	0	0	0	0	0	0	1	0	0	0	0	0	0	0	0	0	0	1	0	NA	1	1	0	0.395052	14.777	45.3754	Rodentia	Muridae	Meriones	crassus	Meriones crassus	1	0	0	0	1	0	0	1	1	0	1	1
197	Meriones_hurrianae	1	1	1	0	0	1	1	0	1	0	0	1	0	0	0	0	0	0	0	0	0	0	4	0	1	NA	NA	NA	NA	NA	NA	Rodentia	Muridae	Meriones	hurrianae	Meriones hurrianae	0	0	0	0	1	0	0	1	0	0	1	0
198	Meriones_libycus	1	1	1	0	0	0	1	1	0	0	0	1	0	1	1	0	0	1	0	0	0	0	3	2	0	NA	NA	NA	NA	NA	NA	Rodentia	Muridae	Meriones	libycus	Meriones libycus	0	0	0	0	1	0	0	1	0	0	1	1
199	Meriones_meridianus	2	1	2	1	0	0	1	0	0	0	0	1	0	0	0	0	0	0	0	0	0	0	2	0	0	1	1	0	0.68	4.18776	8.17758	Rodentia	Muridae	Meriones	meridianus	Meriones meridianus	0	0	0	2	0	0	2	0	0	1	1	0
200	Meriones_persicus	1	1	2	1	0	0	1	0	1	1	0	0	0	0	0	0	0	0	0	0	0	0	3	0	NA	NA	NA	NA	NA	NA	NA	Rodentia	Muridae	Meriones	persicus	Meriones persicus	0	0	1	0	1	0	1	2	0	0	1	0
201	Meriones_sacramenti	1	1	1	1	0	0	1	0	1	0	0	1	0	1	1	0	0	0	0	0	0	0	3	1	NA	NA	NA	NA	NA	NA	NA	Rodentia	Muridae	Meriones	sacramenti	Meriones sacramenti	0	0	0	0	1	0	0	1	0	0	1	0
202	Meriones_shawi	1	1	2	1	0	0	1	0	0	0	0	0	0	1	1	1	0	1	0	0	0	0	1	3	NA	NA	NA	NA	NA	NA	NA	Rodentia	Muridae	Meriones	shawi	Meriones shawi	0	0	1	0	1	0	0	2	0	0	0	1
203	Meriones_tamariscinus	1	0	0	0	0	0	1	0	1	0	0	1	0	1	1	0	1	0	0	0	0	0	3	2	0	1	1	0	0.423666	3.9624	62.771	Rodentia	Muridae	Meriones	tamariscinus	Meriones tamariscinus	NA	NA	NA	NA	NA	NA	NA	NA	NA	1	1	0
204	Meriones_tristrami	1	1	2	0	0	0	1	0	0	0	0	1	0	1	1	0	0	0	0	0	0	0	2	1	0	1	1	0	0.296193	8	9	Rodentia	Muridae	Meriones	tristrami	Meriones tristrami	0	0	1	0	1	1	0	2	0	0	1	0
205	Meriones_unguiculatus	4	1	1	1	0	0	1	0	1	0	0	1	0	1	0	1	0	0	0	0	0	0	3	1	NA	1	1	0	0.402851	139	534	Rodentia	Muridae	Meriones	unguiculatus	Meriones unguiculatus	0	0	1	0	0	0	1	1	0	1	1	0
206	Meriones_vinogradovi	1	1	1	0	0	0	1	0	0	1	0	0	0	0	0	0	0	0	0	0	0	0	2	0	0	NA	NA	NA	NA	NA	NA	Rodentia	Muridae	Meriones	vinogradovi	Meriones vinogradovi	0	0	1	0	0	0	1	1	0	0	1	0
207	Mesembriomys_gouldii	1	0	0	0	1	1	0	0	0	0	0	0	0	0	0	0	0	0	0	0	0	0	2	0	0	1	NA	NA	0.621146	0.437369	44.7369	Rodentia	Muridae	Mesembriomys	gouldii	Mesembriomys gouldii	NA	NA	NA	NA	NA	NA	NA	NA	NA	0	0	0
208	Mesocricetus_auratus	1	1	4	1	0	0	0	0	0	0	0	0	0	1	1	0	0	0	0	0	0	0	0	1	1	NA	NA	NA	NA	NA	NA	Rodentia	Cricetidae	Mesocricetus	auratus	Mesocricetus auratus	2	0	0	0	2	2	1	0	2	0	1	0
209	Mesocricetus_brandti	1	1	1	0	0	0	1	0	1	0	0	0	0	1	1	0	0	0	0	0	0	0	2	1	1	NA	NA	NA	NA	NA	NA	Rodentia	Cricetidae	Mesocricetus	brandti	Mesocricetus brandti	0	0	1	0	0	0	1	1	0	0	1	0
210	Micaelamys_namaquensis	1	1	1	1	1	1	1	0	1	1	0	1	0	1	1	0	0	1	1	0	0	0	6	3	NA	NA	1	NA	NA	4.2	12.3514	Rodentia	Muridae	Micaelamys	namaquensis	Micaelamys namaquensis	0	0	1	0	0	1	0	1	0	0	0	1
211	Microcavia_australis	1	1	1	0	1	1	0	0	0	0	0	1	0	0	0	0	0	0	0	0	0	0	3	0	0	NA	NA	NA	NA	NA	NA	Rodentia	Caviidae	Microcavia	australis	Microcavia australis	0	0	1	0	0	0	1	1	0	0	0	0
212	Micromys_minutus	4	1	4	1	1	0	1	1	1	0	0	0	0	1	1	0	0	1	0	1	1	0	4	4	NA	1	1	0	0.347367	9.3	93	Rodentia	Muridae	Micromys	minutus	Micromys minutus	0	0	2	2	0	0	3	1	0	1	1	0
213	Microtus_agrestis	4	1	7	1	1	0	1	1	1	0	0	0	0	1	1	1	1	0	0	0	0	0	4	3	NA	1	1	1	0.94	NA	273	Rodentia	Cricetidae	Microtus	agrestis	Microtus agrestis	0	0	2	4	1	1	3	4	0	1	1	0
214	Microtus_arvalis	7	1	8	1	1	0	1	0	1	0	0	0	0	1	1	1	0	0	0	0	0	0	3	2	NA	1	1	1	0.65	54.14	73.5009	Rodentia	Cricetidae	Microtus	arvalis	Microtus arvalis	1	0	2	2	3	4	3	3	1	1	1	0
215	Microtus_breweri	1	1	1	0	0	0	0	0	1	0	0	0	1	0	0	0	0	0	0	0	0	0	2	0	0	NA	NA	NA	NA	NA	NA	Rodentia	Cricetidae	Microtus	breweri	Microtus breweri	0	0	0	0	1	1	0	0	0	0	0	0
216	Microtus_cabrerae	2	0	0	0	1	0	0	1	1	0	0	0	0	1	0	1	0	0	0	0	0	0	3	1	0	0	1	0	0.174452	97.9048	6.64835	Rodentia	Cricetidae	Microtus	cabrerae	Microtus cabrerae	NA	NA	NA	NA	NA	NA	NA	NA	NA	1	0	0
217	Microtus_californicus	2	1	1	1	0	0	0	0	1	0	0	1	1	0	0	0	0	0	0	0	0	0	3	0	NA	1	1	NA	0.575358	613	210	Rodentia	Cricetidae	Microtus	californicus	Microtus californicus	0	0	0	1	0	0	1	0	0	0	0	0
218	Microtus_duodecimcostatus	1	1	1	0	0	0	1	0	0	0	0	0	0	1	1	1	1	0	0	0	0	0	1	3	0	1	1	0	0.464962	419.296	50.3571	Rodentia	Cricetidae	Microtus	duodecimcostatus	Microtus duodecimcostatus	0	0	1	0	0	1	1	1	0	1	0	0
219	Microtus_fortis	4	1	4	1	0	0	0	1	0	0	0	0	0	0	0	0	0	0	0	0	0	0	1	0	NA	1	1	NA	0.392229	15	15	Rodentia	Cricetidae	Microtus	fortis	Microtus fortis	0	0	3	0	1	2	1	3	1	0	1	0
220	Microtus_gregalis	1	0	0	0	1	0	0	0	1	0	0	0	0	1	1	1	0	0	0	0	0	0	2	2	0	1	1	0	0.7	1.28464	33.116	Rodentia	Cricetidae	Microtus	gregalis	Microtus gregalis	NA	NA	NA	NA	NA	NA	NA	NA	NA	1	1	0
221	Microtus_guentheri	1	1	1	0	0	0	1	0	1	0	0	0	0	1	0	1	0	0	0	0	0	0	2	1	0	1	NA	NA	0.455824	82.454	23.7736	Rodentia	Cricetidae	Microtus	guentheri	Microtus guentheri	0	0	0	0	1	0	0	1	0	1	1	1
222	Microtus_ilaeus	1	1	1	0	1	0	1	0	1	0	0	0	0	0	0	0	0	0	0	0	0	0	3	0	NA	NA	NA	NA	NA	NA	NA	Rodentia	Cricetidae	Microtus	ilaeus	Microtus ilaeus	0	0	0	1	0	0	0	1	0	0	1	0
223	Microtus_levis	1	0	0	0	1	0	0	0	0	0	0	0	0	1	1	1	0	0	0	0	0	0	1	2	0	1	1	0	0.675497	1214.61	84.1429	Rodentia	Cricetidae	Microtus	levis	Microtus levis	NA	NA	NA	NA	NA	NA	NA	NA	NA	1	1	0
224	Microtus_longicaudus	1	0	0	0	1	0	1	1	1	0	0	0	0	1	0	0	0	0	0	0	1	1	4	2	0	1	1	1	0.960959	173.997	335.609	Rodentia	Cricetidae	Microtus	longicaudus	Microtus longicaudus	NA	NA	NA	NA	NA	NA	NA	NA	NA	0	0	0
225	Microtus_lusitanicus	1	0	0	0	1	0	0	0	0	0	0	0	0	1	1	1	1	0	0	0	0	0	1	3	0	0	1	0	NA	37	4.36364	Rodentia	Cricetidae	Microtus	lusitanicus	Microtus lusitanicus	NA	NA	NA	NA	NA	NA	NA	NA	NA	1	0	0
226	Microtus_maximowiczii	1	1	1	1	1	0	0	0	0	0	0	0	0	0	0	0	0	0	0	0	0	0	1	0	NA	NA	NA	NA	NA	NA	NA	Rodentia	Cricetidae	Microtus	maximowiczii	Microtus maximowiczii	0	0	0	1	0	0	1	0	0	0	1	0
227	Microtus_middendorffii	1	0	0	0	0	0	0	1	0	0	0	0	0	0	0	0	0	0	0	0	0	0	1	0	0	1	1	0	0.555481	0.535893	14.3973	Rodentia	Cricetidae	Microtus	middendorffii	Microtus middendorffii	NA	NA	NA	NA	NA	NA	NA	NA	NA	1	1	0
228	Microtus_montanus	2	0	0	0	0	0	1	1	1	0	0	0	0	1	1	1	0	0	0	0	0	0	3	2	0	1	1	0	0.653904	353	59.8333	Rodentia	Cricetidae	Microtus	montanus	Microtus montanus	NA	NA	NA	NA	NA	NA	NA	NA	NA	0	0	0
229	Microtus_montebelli	1	1	1	0	1	0	0	1	0	0	0	0	0	1	1	1	1	0	0	0	0	0	2	3	0	NA	1	0	0.183649	332.689	2.99054	Rodentia	Cricetidae	Microtus	montebelli	Microtus montebelli	0	0	1	0	0	1	1	0	0	0	1	0
230	Microtus_ochrogaster	2	1	1	0	0	1	1	1	1	0	0	0	0	1	1	0	0	0	0	0	0	0	4	1	0	1	1	0	0.238623	618.4	619.4	Rodentia	Cricetidae	Microtus	ochrogaster	Microtus ochrogaster	0	0	0	0	1	0	0	1	0	0	0	0
231	Microtus_oeconomus	4	1	3	0	1	0	1	1	1	0	0	0	0	1	0	1	0	0	0	0	0	0	4	1	0	1	1	0	0.566157	24.9612	30.4	Rodentia	Cricetidae	Microtus	oeconomus	Microtus oeconomus	0	0	2	0	1	1	0	3	0	1	1	0
232	Microtus_pennsylvanicus	3	1	2	1	1	1	1	1	1	0	0	0	0	1	1	1	1	0	0	0	0	0	5	3	NA	1	1	1	0.332445	91.6	91.6	Rodentia	Cricetidae	Microtus	pennsylvanicus	Microtus pennsylvanicus	1	0	0	0	1	1	0	0	1	0	0	0
233	Microtus_savii	1	0	0	0	1	0	1	0	0	0	0	0	0	1	1	1	1	1	1	0	0	0	2	5	0	NA	1	0	NA	27.4077	9.92982	Rodentia	Cricetidae	Microtus	savii	Microtus savii	NA	NA	NA	NA	NA	NA	NA	NA	NA	1	0	0
234	Microtus_socialis	2	0	0	0	0	0	0	0	1	0	0	0	0	0	0	0	0	0	0	0	0	0	1	0	0	1	1	0	0.295561	13.4	5.46667	Rodentia	Cricetidae	Microtus	socialis	Microtus socialis	NA	NA	NA	NA	NA	NA	NA	NA	NA	1	1	0
235	Microtus_subterraneus	1	1	1	1	1	0	1	0	0	1	0	0	0	1	0	1	0	0	0	0	0	0	3	1	NA	NA	1	0	NA	1.66	4.01818	Rodentia	Cricetidae	Microtus	subterraneus	Microtus subterraneus	1	0	0	0	0	0	0	0	1	1	1	0
236	Microtus_tatricus	1	0	0	0	1	0	0	0	1	0	0	0	0	0	0	0	0	0	0	0	0	0	2	0	0	1	NA	0	0.73	2.6	11.8333	Rodentia	Cricetidae	Microtus	tatricus	Microtus tatricus	NA	NA	NA	NA	NA	NA	NA	NA	NA	1	0	0
237	Microtus_transcaspicus	1	1	1	1	0	0	0	0	1	0	0	0	0	1	0	0	0	1	0	0	0	0	1	1	0	NA	NA	NA	NA	NA	NA	Rodentia	Cricetidae	Microtus	transcaspicus	Microtus transcaspicus	1	0	0	0	0	0	0	0	1	0	1	0
238	Millardia_meltada	1	0	0	0	1	0	1	0	1	0	0	0	0	1	1	1	0	1	0	0	1	0	3	4	0	NA	1	0	NA	10.2	12.3333	Rodentia	Muridae	Millardia	meltada	Millardia meltada	NA	NA	NA	NA	NA	NA	NA	NA	NA	0	1	0
239	Mus_indutus	2	0	0	0	0	1	0	0	1	0	0	0	0	1	1	0	0	0	0	0	0	0	2	1	0	0	1	NA	0.281266	227.812	11.4671	Rodentia	Muridae	Mus	indutus	Mus indutus	NA	NA	NA	NA	NA	NA	NA	NA	NA	0	0	1
240	Mus_macedonicus	2	0	0	0	0	0	1	0	0	0	0	1	1	1	1	0	1	0	0	0	0	0	3	2	0	0	1	0	0.249438	75	10.375	Rodentia	Muridae	Mus	macedonicus	Mus macedonicus	NA	NA	NA	NA	NA	NA	NA	NA	NA	1	1	0
241	Mus_mattheyi	1	0	0	1	0	1	0	0	0	0	0	0	0	1	1	0	0	1	0	0	0	0	1	2	0	0	1	NA	0.26162	3.7671	376.71	Rodentia	Muridae	Mus	mattheyi	Mus mattheyi	NA	NA	NA	NA	NA	NA	NA	NA	NA	0	0	1
242	Mus_minutoides	3	0	0	1	1	1	1	0	1	0	0	0	0	1	1	1	1	1	1	1	0	0	4	6	0	1	1	NA	0.609853	29.9967	362.087	Rodentia	Muridae	Mus	minutoides	Mus minutoides	NA	NA	NA	NA	NA	NA	NA	NA	NA	0	0	1
243	Mus_musculus	3	1	11	1	0	0	1	1	1	0	0	0	1	1	1	1	1	1	1	0	1	0	4	6	NA	1	1	1	0.67	400	400	Rodentia	Muridae	Mus	musculus	Mus musculus	3	0	4	3	1	4	3	4	2	1	1	1
244	Mus_setulosus	1	1	1	1	1	1	1	0	0	0	0	0	0	0	0	0	0	0	0	0	0	0	3	0	NA	NA	NA	NA	NA	NA	NA	Rodentia	Muridae	Mus	setulosus	Mus setulosus	0	0	0	1	0	0	1	0	0	0	0	1
245	Mus_spicilegus	1	1	1	1	0	0	0	0	1	0	0	0	0	1	1	1	0	0	0	0	0	0	1	2	NA	NA	1	NA	NA	80	5.21053	Rodentia	Muridae	Mus	spicilegus	Mus spicilegus	1	0	0	0	0	0	1	0	0	1	0	0
246	Mus_spretus	1	1	2	1	1	1	1	0	1	0	0	0	0	1	1	1	0	1	0	0	0	0	4	3	NA	NA	NA	NA	0.40223	9.5	15.3226	Rodentia	Muridae	Mus	spretus	Mus spretus	0	0	2	0	0	0	0	2	0	1	0	1
247	Mus_triton	1	1	1	0	1	0	0	0	1	0	0	0	0	1	1	0	0	0	0	0	0	0	2	1	0	NA	NA	NA	NA	24	25	Rodentia	Muridae	Mus	triton	Mus triton	0	0	1	0	0	0	0	1	0	0	0	1
248	Muscardinus_avellanarius	2	0	0	0	1	0	0	0	0	0	0	0	0	0	0	0	0	0	0	0	0	0	1	0	NA	0	1	0	0.17649	1	3.5	Rodentia	Gliridae	Muscardinus	avellanarius	Muscardinus avellanarius	NA	NA	NA	NA	NA	NA	NA	NA	NA	1	1	0
249	Myocastor_coypus	3	1	3	0	0	0	0	1	0	0	0	0	0	1	0	0	0	0	0	1	0	0	1	1	1	0	1	0	0.28875	5052.64	10.8065	Rodentia	Myocastoridae	Myocastor	coypus	Myocastor coypus	1	0	1	0	1	2	2	0	2	1	1	1
250	Myodes_centralis	1	1	1	0	1	0	0	0	0	0	0	0	0	0	0	0	0	0	0	0	0	0	1	0	NA	NA	NA	NA	NA	NA	NA	Rodentia	Cricetidae	Myodes	centralis	Myodes centralis	0	0	0	1	0	0	0	1	0	0	1	0
251	Myodes_gapperi	3	1	1	1	1	0	0	0	0	1	0	0	0	0	0	0	0	0	0	0	0	0	2	0	NA	1	1	NA	0.676428	21.3152	46.7438	Rodentia	Cricetidae	Myodes	gapperi	Myodes gapperi	1	0	0	0	0	0	0	0	1	0	0	0
252	Myodes_glareolus	10	1	6	1	1	0	1	0	0	0	0	0	0	1	1	1	0	0	0	0	0	0	2	2	NA	1	1	1	0.6	193.7	193.7	Rodentia	Cricetidae	Myodes	glareolus	Myodes glareolus	1	0	2	2	1	2	2	3	0	1	1	0
253	Myodes_regulus	2	1	1	1	1	0	1	0	1	1	0	0	0	1	0	1	1	0	0	0	0	0	4	2	NA	0	1	0	NA	3.6	1.61017	Rodentia	Cricetidae	Myodes	regulus	Myodes regulus	0	0	0	1	0	0	1	0	0	0	1	0
254	Myodes_rufocanus	1	0	0	0	1	0	1	1	1	1	0	0	0	0	0	0	0	0	0	0	0	0	5	0	0	1	1	0	0.68615	3.4	341	Rodentia	Cricetidae	Myodes	rufocanus	Myodes rufocanus	NA	NA	NA	NA	NA	NA	NA	NA	NA	1	1	0
255	Myodes_rutilus	4	1	2	1	1	0	0	0	1	0	0	0	0	0	0	0	0	0	0	0	0	0	2	0	NA	1	1	0	0.57	333	233	Rodentia	Cricetidae	Myodes	rutilus	Myodes rutilus	0	0	1	1	0	1	1	1	0	1	1	0
256	Myopus_schisticolor	1	0	0	1	1	0	0	1	0	0	0	0	0	0	0	0	0	0	0	0	0	0	2	0	0	1	1	1	0.526587	0.691271	70.1271	Rodentia	Cricetidae	Myopus	schisticolor	Myopus schisticolor	NA	NA	NA	NA	NA	NA	NA	NA	NA	1	1	0
257	Neacomys_spinosus	1	1	1	1	1	0	0	0	0	0	0	0	0	1	1	0	0	1	0	0	1	0	1	3	NA	NA	NA	NA	NA	NA	NA	Rodentia	Cricetidae	Neacomys	spinosus	Neacomys spinosus	0	0	0	1	0	0	1	0	0	0	0	0
258	Neacomys_tenuipes	1	0	0	0	1	0	0	0	0	0	0	0	0	0	0	0	0	0	0	0	0	0	1	0	0	1	NA	0	0.49069	42.7805	16.7121	Rodentia	Cricetidae	Neacomys	tenuipes	Neacomys tenuipes	NA	NA	NA	NA	NA	NA	NA	NA	NA	0	0	0
259	Necromys_lasiurus	2	1	3	1	1	1	0	0	1	0	0	0	0	1	0	0	0	0	0	0	1	0	3	1	NA	1	1	NA	0.36	44	44	Rodentia	Cricetidae	Necromys	lasiurus	Necromys lasiurus	0	0	1	1	1	0	2	2	0	0	0	0
260	Necromys_lenguarum	1	1	1	0	0	1	1	0	1	0	0	0	0	1	1	1	0	1	0	0	0	0	3	3	0	1	NA	0	0.445099	3.60313	10.0078	Rodentia	Cricetidae	Necromys	lenguarum	Necromys lenguarum	0	0	0	1	0	0	1	0	0	0	0	0
261	Necromys_urichi	1	0	0	0	1	0	0	0	0	0	0	0	0	1	1	0	0	0	0	0	0	0	1	1	0	0	NA	0	0.215637	27.6725	4.05691	Rodentia	Cricetidae	Necromys	urichi	Necromys urichi	NA	NA	NA	NA	NA	NA	NA	NA	NA	0	0	0
262	Nectomys_rattus	2	1	2	0	1	1	1	1	1	0	0	0	0	1	1	0	0	1	0	0	1	0	5	3	0	0	1	0	0.161957	14	8	Rodentia	Cricetidae	Nectomys	rattus	Nectomys rattus	0	0	0	0	2	0	0	2	0	0	0	0
263	Nectomys_squamipes	1	1	5	1	0	0	0	1	0	0	0	0	0	0	0	0	0	0	0	0	0	0	1	0	NA	1	NA	NA	0.3	16	16	Rodentia	Cricetidae	Nectomys	squamipes	Nectomys squamipes	1	0	1	1	2	0	1	3	1	0	0	0
264	Neotamias_senex	1	0	0	0	1	0	1	0	0	0	0	0	0	0	0	0	0	0	0	0	0	0	2	0	0	1	1	0	0.559521	89.7783	49.6	Rodentia	Sciuridae	Tamias	senex	Tamias senex	NA	NA	NA	NA	NA	NA	NA	NA	NA	0	0	0
265	Neotoma_albigula	1	1	2	1	1	0	1	0	0	1	0	1	0	0	0	0	0	0	0	0	0	0	4	0	1	1	NA	NA	0.3	22.026	23.9355	Rodentia	Cricetidae	Neotoma	albigula	Neotoma albigula	0	0	0	1	1	0	1	1	0	0	0	0
266	Neotoma_cinerea	1	1	2	1	1	0	1	0	0	1	1	1	0	0	0	0	0	0	0	0	0	0	5	0	1	NA	NA	NA	NA	13.1087	5.55163	Rodentia	Cricetidae	Neotoma	cinerea	Neotoma cinerea	1	0	0	1	0	0	1	0	1	0	0	0
267	Neotoma_floridana	1	1	2	1	1	0	1	1	1	1	0	0	0	0	0	0	0	0	0	0	0	0	5	0	1	0	NA	0	0.204622	6	3	Rodentia	Cricetidae	Neotoma	floridana	Neotoma floridana	0	0	1	0	1	0	0	2	0	0	0	0
268	Neotoma_fuscipes	2	1	5	1	1	0	1	0	0	0	0	1	0	0	0	0	0	0	0	0	0	0	3	0	1	0	1	0	0.142149	6	2.5	Rodentia	Cricetidae	Neotoma	fuscipes	Neotoma fuscipes	0	0	4	1	0	1	1	4	0	0	0	0
269	Neotoma_lepida	2	1	3	1	0	0	1	0	0	0	0	1	0	0	0	0	0	0	0	0	0	0	2	0	1	1	1	0	0.440532	43.4242	43.4242	Rodentia	Cricetidae	Neotoma	lepida	Neotoma lepida	0	1	1	1	0	1	2	0	0	0	0	0
270	Neotoma_macrotis	1	1	2	1	1	0	1	0	0	0	0	1	0	0	0	0	0	0	0	0	0	0	3	0	1	NA	NA	NA	NA	17	17	Rodentia	Cricetidae	Neotoma	macrotis	Neotoma macrotis	0	0	2	0	0	0	0	2	0	0	0	0
271	Neotoma_magister	1	1	1	0	1	0	0	0	0	1	1	0	0	0	0	0	0	0	0	0	0	0	3	0	1	1	NA	NA	0.416823	180	37	Rodentia	Cricetidae	Neotoma	magister	Neotoma magister	1	0	0	0	0	1	0	0	1	0	0	0
272	Neotoma_mexicana	1	1	4	0	1	0	0	0	0	1	0	0	0	0	0	0	0	0	0	0	0	0	2	0	1	1	1	0	0.300547	8.88	10.7582	Rodentia	Cricetidae	Neotoma	mexicana	Neotoma mexicana	0	0	2	1	1	0	1	3	0	0	0	0
273	Neotoma_micropus	1	1	4	0	0	0	1	0	0	0	0	0	0	0	0	0	0	0	0	0	0	0	1	0	1	NA	NA	NA	NA	8.6	1.7963	Rodentia	Cricetidae	Neotoma	micropus	Neotoma micropus	0	0	1	1	2	1	2	2	1	0	0	0
274	Nesokia_indica	2	1	1	1	1	0	1	0	1	0	0	0	0	1	1	1	1	0	0	1	1	0	3	5	NA	NA	1	NA	NA	6.7	6.15385	Rodentia	Muridae	Nesokia	indica	Nesokia indica	0	0	0	0	1	0	0	1	0	0	1	1
275	Niviventer_confucianus	1	1	3	1	1	0	0	0	0	0	0	0	0	1	0	0	0	0	0	0	1	0	1	1	NA	NA	1	0	NA	5.45	5.45	Rodentia	Muridae	Niviventer	confucianus	Niviventer confucianus	0	0	2	0	1	1	0	3	0	0	1	0
276	Niviventer_cremoriventer	1	0	0	0	1	0	0	0	0	0	0	0	0	0	0	0	0	0	0	0	0	0	1	0	0	0	NA	0	0.172523	4.63	2.68364	Rodentia	Muridae	Niviventer	cremoriventer	Niviventer cremoriventer	NA	NA	NA	NA	NA	NA	NA	NA	NA	0	1	0
277	Niviventer_fulvescens	1	1	1	0	1	0	0	0	0	0	0	0	0	1	0	0	0	1	0	0	0	0	1	1	0	NA	NA	NA	NA	NA	NA	Rodentia	Muridae	Niviventer	fulvescens	Niviventer fulvescens	0	0	0	0	1	0	0	1	0	0	1	0
278	Niviventer_niviventer	1	1	3	1	1	0	0	0	0	0	0	0	0	0	0	0	0	0	0	0	0	0	1	0	NA	NA	NA	NA	NA	NA	NA	Rodentia	Muridae	Niviventer	Niviventer	Niviventer niviventer	0	0	2	0	1	1	0	3	0	0	1	0
279	Notomys_alexis	3	0	0	0	0	0	1	0	0	0	0	1	0	0	0	0	0	0	0	0	0	0	2	0	0	1	1	1	0.687429	216.898	520	Rodentia	Muridae	Notomys	alexis	Notomys alexis	NA	NA	NA	NA	NA	NA	NA	NA	NA	0	0	0
280	Notomys_fuscus	1	0	0	0	0	0	1	0	0	0	0	1	0	0	0	0	0	0	0	0	0	0	2	0	0	1	1	0	0.586841	48.1635	49.1635	Rodentia	Muridae	Notomys	fuscus	Notomys fuscus	NA	NA	NA	NA	NA	NA	NA	NA	NA	0	0	0
281	Nyctomys_sumichrasti	3	1	1	1	1	0	0	0	0	0	0	0	0	0	0	0	0	0	0	0	0	0	1	0	NA	1	1	NA	0.44125	44	18.8189	Rodentia	Cricetidae	Nyctomys	sumichrasti	Nyctomys sumichrasti	0	0	0	0	1	0	0	1	0	0	0	0
282	Octodon_degus	2	1	1	1	0	0	1	0	0	0	0	0	0	0	0	0	0	0	0	0	0	0	1	0	1	1	1	1	0.455952	155	51.2	Rodentia	Octodontidae	Octodon	degus	Octodon degus	0	0	0	0	1	0	0	1	0	0	0	0
283	Oecomys_bicolor	1	0	0	0	1	0	0	0	0	0	0	0	0	0	0	0	0	0	0	0	0	0	1	0	0	NA	NA	NA	0.347222	7	8	Rodentia	Cricetidae	Oecomys	bicolor	Oecomys bicolor	NA	NA	NA	NA	NA	NA	NA	NA	NA	0	0	0
284	Oecomys_concolor	1	0	0	0	1	0	0	0	0	0	0	0	0	0	0	0	0	0	0	0	0	0	1	0	0	0	NA	0	0.279376	20.1733	5.70192	Rodentia	Cricetidae	Oecomys	concolor	Oecomys concolor	NA	NA	NA	NA	NA	NA	NA	NA	NA	0	0	0
285	Oligoryzomys_chacoensis	2	1	2	1	0	0	1	1	1	0	0	0	0	0	0	0	0	0	0	0	0	0	3	0	NA	NA	1	NA	NA	22	22	Rodentia	Cricetidae	Oligoryzomys	chacoensis	Oligoryzomys chacoensis	0	0	0	1	1	0	1	1	0	0	0	0
286	Oligoryzomys_flavescens	3	1	2	1	0	0	1	1	1	0	0	0	0	0	0	0	0	0	0	0	0	0	3	0	NA	1	1	NA	0.33	2	9.4	Rodentia	Cricetidae	Oligoryzomys	flavescens	Oligoryzomys flavescens	0	0	0	2	0	0	2	0	0	0	0	0
287	Oligoryzomys_fornesi	1	1	1	1	0	1	1	0	1	0	0	0	0	0	0	0	0	0	0	0	0	0	3	0	NA	NA	NA	NA	NA	NA	NA	Rodentia	Cricetidae	Oligoryzomys	fornesi	Oligoryzomys fornesi	0	0	0	1	0	0	1	0	0	0	0	0
288	Oligoryzomys_fulvescens	1	1	1	1	1	0	0	0	0	0	0	0	0	0	0	0	0	0	0	0	0	0	1	0	NA	NA	1	NA	NA	14.5028	27.4706	Rodentia	Cricetidae	Oligoryzomys	fulvescens	Oligoryzomys fulvescens	0	0	0	1	0	0	1	0	0	0	0	0
289	Oligoryzomys_longicaudatus	2	1	1	1	1	0	1	0	1	0	0	0	0	0	0	0	0	0	0	0	0	0	3	0	NA	NA	1	1	0.744258	78	78	Rodentia	Cricetidae	Oligoryzomys	longicaudatus	Oligoryzomys longicaudatus	0	0	0	1	0	0	1	0	0	0	0	0
290	Oligoryzomys_microtis	1	1	1	1	1	0	0	0	0	0	0	0	0	1	0	0	0	0	0	0	1	0	1	1	NA	NA	NA	NA	NA	NA	NA	Rodentia	Cricetidae	Oligoryzomys	microtis	Oligoryzomys microtis	0	0	0	1	0	0	1	0	0	0	0	0
291	Oligoryzomys_nigripes	2	1	5	1	1	1	1	0	1	0	0	0	0	0	0	0	0	0	0	0	0	0	4	0	NA	1	1	1	0.52059	21.889	36.3667	Rodentia	Cricetidae	Oligoryzomys	nigripes	Oligoryzomys nigripes	0	1	1	2	1	0	4	2	0	0	0	0
292	Ondatra_zibethicus	2	1	6	1	0	0	0	1	0	0	0	0	0	1	0	0	0	0	0	1	0	0	1	1	1	1	NA	NA	1.60405	175436	27759.9	Rodentia	Cricetidae	Ondatra	zibethicus	Ondatra zibethicus	1	0	2	2	1	2	4	1	2	1	1	0
293	Onychomys_leucogaster	2	0	0	0	0	0	1	0	1	0	0	1	0	1	1	0	0	0	0	0	0	0	3	1	0	0	1	0	0.26641	10	11.8205	Rodentia	Cricetidae	Onychomys	leucogaster	Onychomys leucogaster	NA	NA	NA	NA	NA	NA	NA	NA	NA	0	0	0
294	Onychomys_torridus	2	0	0	0	0	0	1	0	0	0	0	1	0	0	0	0	0	0	0	0	0	0	2	0	0	0	1	0	0.400857	5.89744	9.4	Rodentia	Cricetidae	Onychomys	torridus	Onychomys torridus	NA	NA	NA	NA	NA	NA	NA	NA	NA	0	0	0
295	Oryzomys_alfaroi	1	1	1	0	1	0	0	0	0	0	0	0	0	0	0	0	0	0	0	0	0	0	1	0	0	NA	NA	NA	NA	NA	NA	Rodentia	Cricetidae	Oryzomys	alfaroi	Oryzomys alfaroi	0	0	0	1	0	0	0	1	0	0	0	0
296	Oryzomys_levipes	1	1	1	0	1	0	0	0	0	0	0	0	0	0	0	0	0	0	0	0	0	0	1	0	0	NA	NA	NA	NA	NA	NA	Rodentia	Cricetidae	Oryzomys	levipes	Oryzomys levipes	0	0	0	1	0	0	1	0	0	0	0	0
297	Oryzomys_megacephalus	2	1	1	0	1	0	0	0	0	0	0	0	0	1	0	0	0	0	0	0	1	0	1	1	0	0	NA	0	0.158024	11.9963	2.3527	Rodentia	Cricetidae	Oryzomys	megacephalus	Oryzomys megacephalus	0	0	0	0	1	0	0	1	0	0	0	0
298	Oryzomys_melanotis	1	1	1	0	1	0	0	0	0	0	0	0	0	0	0	0	0	0	0	0	0	0	1	0	NA	1	NA	0	0.758669	125.649	126.649	Rodentia	Cricetidae	Oryzomys	melanotis	Oryzomys melanotis	0	0	0	0	1	0	0	1	0	0	0	0
299	Oryzomys_nitidus	2	1	1	0	1	0	0	0	0	0	0	0	0	1	0	0	0	0	0	0	1	0	1	1	NA	1	1	NA	0.4514	12	13	Rodentia	Cricetidae	Oryzomys	nitidus	Oryzomys nitidus	0	0	0	0	1	0	0	1	0	0	0	0
300	Oryzomys_palustris	2	1	1	0	0	0	0	1	1	0	0	0	1	1	1	0	0	0	0	0	0	0	3	1	0	1	NA	0	0.301305	80.28	11.9206	Rodentia	Cricetidae	Oryzomys	palustris	Oryzomys palustris	0	0	0	1	0	0	1	0	0	0	0	0
301	Oryzomys_subflavus	2	1	1	0	1	0	0	0	0	0	0	0	0	1	1	1	0	0	0	0	0	0	1	2	0	1	1	0	0.376259	2.30542	18.734	Rodentia	Cricetidae	Oryzomys	subflavus	Oryzomys subflavus	0	0	1	0	0	0	0	1	0	0	0	0
302	Otomys_sloggetti	1	0	0	0	0	0	0	1	1	1	0	0	0	0	0	0	0	0	0	0	0	0	3	0	1	0	1	NA	0.254706	13.504	2.81522	Rodentia	Muridae	Myotomys	sloggetti	Myotomys sloggetti	NA	NA	NA	NA	NA	NA	NA	NA	NA	0	0	1
303	Ototylomys_phyllotis	2	1	1	1	1	0	0	0	0	0	0	0	0	0	0	0	0	0	0	0	0	0	1	0	NA	NA	1	NA	NA	1.7	15.1	Rodentia	Cricetidae	Ototylomys	phyllotis	Ototylomys phyllotis	0	0	0	0	1	0	0	1	0	0	0	0
304	Oxymycterus_hispidus	1	1	1	0	1	0	0	0	0	0	0	0	0	0	0	0	0	0	0	0	0	0	1	0	NA	NA	NA	NA	NA	NA	NA	Rodentia	Cricetidae	Oxymycterus	hispidus	Oxymycterus hispidus	0	0	0	1	0	0	1	0	0	0	0	0
305	Oxymycterus_nasutus	1	1	1	1	0	0	0	1	1	0	0	0	0	0	0	0	0	0	0	0	0	0	2	0	NA	NA	1	NA	NA	0.183333	12	Rodentia	Cricetidae	Oxymycterus	nasutus	Oxymycterus nasutus	0	0	0	1	0	0	1	0	0	0	0	0
306	Oxymycterus_rufus	3	0	0	0	0	0	0	0	1	0	0	0	0	0	0	0	0	0	0	0	0	0	1	0	0	0	1	0	0.131328	20.8747	21.8747	Rodentia	Cricetidae	Oxymycterus	rufus	Oxymycterus rufus	NA	NA	NA	NA	NA	NA	NA	NA	NA	0	0	0
307	Paraxerus_cepapi	1	0	0	0	0	1	1	0	0	0	0	0	0	0	0	0	0	0	0	0	0	0	2	0	0	1	1	NA	0.462309	37.9214	68.948	Rodentia	Sciuridae	Paraxerus	cepapi	Paraxerus cepapi	NA	NA	NA	NA	NA	NA	NA	NA	NA	0	0	1
308	Perognathus_flavus	1	0	0	0	0	0	1	0	1	0	0	1	0	0	0	0	0	0	0	0	0	0	3	0	0	1	1	0	0.631596	15.745	75.9764	Rodentia	Heteromyidae	Perognathus	flavus	Perognathus flavus	NA	NA	NA	NA	NA	NA	NA	NA	NA	0	0	0
309	Peromyscus_aztecus	1	1	1	0	1	0	0	0	0	0	0	0	0	1	0	0	1	0	0	0	0	0	1	1	NA	NA	NA	NA	0.212353	16.3	5.04467	Rodentia	Cricetidae	Peromyscus	aztecus	Peromyscus aztecus	0	0	0	1	0	0	1	0	0	0	0	0
310	Peromyscus_beatae	1	1	1	0	1	0	0	0	0	0	0	0	0	0	0	0	0	0	0	0	0	0	1	0	NA	NA	NA	NA	NA	NA	NA	Rodentia	Cricetidae	Peromyscus	beatae	Peromyscus beatae	0	0	0	1	0	0	1	0	0	0	0	0
311	Peromyscus_boylii	3	1	4	1	1	0	1	0	0	1	0	1	0	0	0	0	0	0	0	0	0	0	4	0	NA	1	1	NA	0.421051	61	64	Rodentia	Cricetidae	Peromyscus	boylii	Peromyscus boylii	0	0	2	2	0	0	2	2	0	0	0	0
312	Peromyscus_californicus	1	1	1	0	1	0	1	0	0	0	0	0	0	0	0	0	0	0	0	0	0	0	2	0	0	1	1	0	0.470962	112.438	113.438	Rodentia	Cricetidae	Peromyscus	californicus	Peromyscus californicus	0	0	0	1	0	0	1	0	0	0	0	0
313	Peromyscus_eremicus	2	1	3	1	0	0	1	0	0	0	0	1	0	0	0	0	0	0	0	0	0	0	2	0	NA	1	1	0	0.362953	21.1444	30.8462	Rodentia	Cricetidae	Peromyscus	eremicus	Peromyscus eremicus	0	0	2	1	0	1	2	1	0	0	0	0
314	Peromyscus_gossypinus	2	1	3	1	1	0	1	1	1	0	1	0	1	1	1	0	0	0	0	0	0	0	6	1	0	0	1	0	0.239282	22.5931	5.23077	Rodentia	Cricetidae	Peromyscus	gossypinus	Peromyscus gossypinus	0	0	1	2	0	0	1	2	0	0	0	0
315	Peromyscus_leucopus	2	1	7	1	1	0	1	0	1	0	0	1	0	1	1	0	0	0	0	0	0	0	4	1	NA	1	1	0	0.481065	145.421	26.2308	Rodentia	Cricetidae	Peromyscus	leucopus	Peromyscus leucopus	0	0	3	2	2	0	1	6	0	0	0	0
316	Peromyscus_levipes	2	1	1	1	1	0	1	0	0	1	0	0	0	0	0	0	0	0	0	0	0	0	3	0	NA	NA	1	NA	0.123999	25.0924	2.57391	Rodentia	Cricetidae	Peromyscus	levipes	Peromyscus levipes	0	0	0	1	0	0	1	0	0	0	0	0
317	Peromyscus_maniculatus	5	1	10	1	1	0	1	1	1	1	0	1	0	1	1	1	0	1	0	0	0	0	6	3	NA	1	1	NA	0.748577	252.44	113	Rodentia	Cricetidae	Peromyscus	maniculatus	Peromyscus maniculatus	1	0	4	3	2	4	4	5	1	0	0	0
318	Peromyscus_megalops	1	1	1	0	1	0	0	0	0	0	0	0	0	0	0	0	0	0	0	0	0	0	1	0	NA	NA	NA	NA	NA	NA	NA	Rodentia	Cricetidae	Peromyscus	megalops	Peromyscus megalops	0	0	0	1	0	0	1	0	0	0	0	0
319	Peromyscus_melanotis	1	1	1	0	1	0	0	0	1	1	0	0	0	0	0	0	0	0	0	0	0	0	3	0	NA	NA	NA	NA	NA	NA	NA	Rodentia	Cricetidae	Peromyscus	melanotis	Peromyscus melanotis	0	0	0	0	1	0	0	1	0	0	0	0
320	Peromyscus_mexicanus	1	1	1	0	1	0	1	0	0	1	0	0	0	1	1	0	0	0	0	0	0	0	3	1	0	NA	NA	NA	NA	1.1	4.66667	Rodentia	Cricetidae	Peromyscus	mexicanus	Peromyscus mexicanus	0	0	0	1	0	0	1	0	0	0	0	0
321	Peromyscus_nasutus	1	1	1	0	1	0	0	0	0	1	0	0	0	0	0	0	0	0	0	0	0	0	2	0	0	NA	NA	NA	NA	NA	NA	Rodentia	Cricetidae	Peromyscus	nasutus	Peromyscus nasutus	0	0	0	1	0	0	1	0	0	0	0	0
322	Peromyscus_truei	3	1	2	1	1	0	1	0	0	1	0	1	0	0	0	0	0	0	0	0	0	0	4	0	NA	1	1	NA	0.422032	477.212	22.5758	Rodentia	Cricetidae	Peromyscus	truei	Peromyscus truei	0	0	0	2	0	0	1	1	0	0	0	0
323	Peromyscus_yucatanicus	1	1	1	1	1	0	0	0	0	0	0	0	0	0	0	0	0	0	0	0	0	0	1	0	NA	NA	NA	NA	NA	NA	NA	Rodentia	Cricetidae	Peromyscus	yucatanicus	Peromyscus yucatanicus	0	0	0	0	1	0	0	1	0	0	0	0
324	Phodopus_campbelli	1	1	4	1	0	0	1	0	0	0	0	1	0	0	0	0	0	0	0	0	0	0	2	0	NA	NA	NA	NA	NA	NA	NA	Rodentia	Cricetidae	Phodopus	campbelli	Phodopus campbelli	2	0	0	0	2	2	1	0	2	0	1	0
325	Phodopus_roborovskii	1	1	4	0	0	0	1	0	0	0	0	1	0	0	0	0	0	0	0	0	0	0	2	0	NA	NA	NA	NA	NA	NA	NA	Rodentia	Cricetidae	Phodopus	roborovskii	Phodopus roborovskii	2	0	0	0	2	2	1	0	2	0	1	0
326	Phodopus_sungorus	1	1	4	1	0	0	1	0	0	0	0	1	0	0	0	0	0	0	0	0	0	0	2	0	NA	1	NA	NA	0.495264	2	20	Rodentia	Cricetidae	Phodopus	sungorus	Phodopus sungorus	2	0	0	0	2	2	1	0	2	0	1	0
327	Phyllotis_darwini	3	1	2	1	0	0	1	0	0	0	0	0	0	0	0	0	0	0	0	0	0	0	1	0	NA	1	1	1	0.454825	183	183	Rodentia	Cricetidae	phyllotis	darwini	Phyllotis darwini	0	0	1	0	1	0	1	2	0	0	0	0
328	Praomys_daltoni	1	1	1	1	0	1	0	0	0	1	0	0	0	1	0	0	0	1	1	0	0	0	2	2	0	0	1	NA	0.343566	1.25091	8.33939	Rodentia	Muridae	Praomys	daltoni	Praomys daltoni	0	0	0	1	0	1	1	0	0	0	0	1
329	Praomys_delectorum	2	0	0	0	1	0	0	0	0	0	0	0	0	0	0	0	0	0	0	0	0	0	1	0	0	0	1	NA	0.39725	21.1873	174.698	Rodentia	Muridae	Praomys	delectorum	Praomys delectorum	NA	NA	NA	NA	NA	NA	NA	NA	NA	0	0	1
330	Praomys_misonnei	1	1	1	0	1	0	0	0	0	0	0	0	0	1	1	0	0	0	0	0	0	0	1	1	0	1	1	NA	0.535619	0.738478	60.7377	Rodentia	Muridae	Praomys	misonnei	Praomys misonnei	0	0	0	1	0	1	1	0	0	0	0	1
331	Praomys_rostratus	2	0	0	1	1	0	0	0	0	0	0	0	0	0	0	0	0	0	0	0	0	0	1	0	0	0	0	NA	0.369908	3.13725	22.8182	Rodentia	Muridae	Praomys	rostratus	Praomys rostratus	NA	NA	NA	NA	NA	NA	NA	NA	NA	0	0	1
332	Praomys_tullbergi	1	0	0	0	1	0	0	0	0	0	0	0	0	0	0	0	0	0	0	0	0	0	1	0	0	NA	NA	NA	NA	87	3.35135	Rodentia	Muridae	Praomys	tullbergi	Praomys tullbergi	NA	NA	NA	NA	NA	NA	NA	NA	NA	0	0	1
333	Proechimys_cuvieri	1	1	1	1	1	0	0	0	0	0	0	0	0	1	0	0	0	1	0	0	0	0	1	1	NA	NA	NA	NA	NA	NA	NA	Rodentia	Echimyidae	Proechimys	cuvieri	Proechimys cuvieri	0	0	0	0	1	0	0	1	0	0	0	0
334	Proechimys_goeldii	1	1	1	1	1	0	0	0	0	0	0	0	0	1	0	0	0	1	0	0	1	0	1	2	NA	NA	NA	NA	NA	NA	NA	Rodentia	Echimyidae	Proechimys	goeldii	Proechimys goeldii	0	0	0	0	1	0	0	1	0	0	0	0
335	Proechimys_guairae	1	0	0	0	1	0	0	0	0	0	0	0	0	1	1	0	0	0	0	0	0	0	1	1	0	0	NA	0	0.128406	17.203	2.09737	Rodentia	Echimyidae	Proechimys	guairae	Proechimys guairae	NA	NA	NA	NA	NA	NA	NA	NA	NA	0	0	0
336	Proechimys_guyannensis	1	1	1	1	1	0	0	0	0	0	0	0	0	1	1	0	0	0	0	0	1	0	1	2	NA	NA	1	NA	NA	15	1.42857	Rodentia	Echimyidae	Proechimys	guyannensis	Proechimys guyannensis	0	0	0	0	1	0	0	1	0	0	0	0
337	Proechimys_semispinosus	2	1	1	0	1	0	0	0	0	0	0	0	0	0	0	0	0	0	0	0	0	0	1	0	1	0	1	0	0.189165	37	3.84615	Rodentia	Echimyidae	Proechimys	semispinosus	Proechimys semispinosus	0	0	0	0	1	0	0	1	0	0	0	0
338	Psammomys_obesus	3	1	2	1	0	0	1	1	0	0	0	1	0	0	0	0	0	0	0	0	0	0	3	0	NA	1	1	NA	0.592764	108.903	250.959	Rodentia	Muridae	Psammomys	obesus	Psammomys obesus	0	0	0	0	2	0	0	2	0	0	1	1
339	Psammomys_vexillaris	1	1	1	0	0	0	1	1	0	0	0	0	0	0	0	0	0	0	0	0	0	0	2	0	NA	NA	NA	NA	NA	NA	NA	Rodentia	Muridae	Psammomys	vexillaris	Psammomys vexillaris	0	0	0	0	1	0	0	1	0	0	0	1
340	Pseudomys_albocinereus	1	0	0	0	0	0	1	0	0	0	0	0	0	0	0	0	0	0	0	0	0	0	1	0	0	1	1	1	0.688105	17.1837	86.9185	Rodentia	Muridae	Pseudomys	albocinereus	Pseudomys albocinereus	NA	NA	NA	NA	NA	NA	NA	NA	NA	0	0	0
341	Pseudomys_australis	1	0	0	0	0	0	1	0	0	0	0	1	0	0	0	0	0	0	0	0	0	0	2	0	0	1	1	1	0.711395	18.2122	85.7081	Rodentia	Muridae	Pseudomys	australis	Pseudomys australis	NA	NA	NA	NA	NA	NA	NA	NA	NA	0	0	0
342	Pseudomys_delicatulus	1	0	0	0	0	1	1	0	1	0	0	0	0	1	0	1	0	0	0	0	0	0	3	1	0	1	NA	NA	0.875822	2.97964	298.964	Rodentia	Muridae	Pseudomys	delicatulus	Pseudomys delicatulus	NA	NA	NA	NA	NA	NA	NA	NA	NA	0	0	0
343	Pseudomys_desertor	1	0	0	0	0	1	1	0	1	0	0	1	0	0	0	0	0	0	0	0	0	0	4	0	0	1	NA	NA	1.11031	10.3709	1038.09	Rodentia	Muridae	Pseudomys	desertor	Pseudomys desertor	NA	NA	NA	NA	NA	NA	NA	NA	NA	0	0	0
344	Pseudomys_gracilicaudatus	1	0	0	0	1	0	1	1	0	0	0	0	0	0	0	0	0	0	0	0	0	0	3	0	0	NA	NA	NA	NA	34.9	35.9	Rodentia	Muridae	Pseudomys	gracilicaudatus	Pseudomys gracilicaudatus	NA	NA	NA	NA	NA	NA	NA	NA	NA	0	0	0
345	Pseudomys_hermannsburgensis	2	0	0	0	0	0	1	0	1	0	0	1	0	0	0	0	0	0	0	0	0	0	3	0	0	1	1	1	0.601071	285.917	286.917	Rodentia	Muridae	Pseudomys	hermannsburgensis	Pseudomys hermannsburgensis	NA	NA	NA	NA	NA	NA	NA	NA	NA	0	0	0
346	Pseudomys_nanus	1	0	0	0	0	1	1	0	1	0	0	0	0	0	0	0	0	0	0	0	0	0	3	0	0	1	NA	NA	0.626353	0.200166	21.0166	Rodentia	Muridae	Pseudomys	nanus	Pseudomys nanus	NA	NA	NA	NA	NA	NA	NA	NA	NA	0	0	0
347	Pseudomys_novaehollandiae	1	0	0	0	1	0	1	0	0	0	0	0	0	0	0	0	0	0	0	0	0	0	2	0	0	0	1	0	0.293937	13.019	14.019	Rodentia	Muridae	Pseudomys	novaehollandiae	Pseudomys novaehollandiae	NA	NA	NA	NA	NA	NA	NA	NA	NA	0	0	0
348	Pteromys_volans	1	1	1	1	1	0	0	0	0	0	0	0	0	0	0	0	0	0	0	0	0	0	1	0	1	0	0	NA	0.207833	22.9622	6.73913	Rodentia	Sciuridae	Pteromys	volans	Pteromys volans	1	0	0	0	0	0	0	0	1	1	1	0
349	Pygeretmus_pumilio	1	0	0	0	0	0	1	0	0	0	0	0	0	0	0	0	0	0	0	0	0	0	1	0	0	0	NA	0	NA	1	1.8	Rodentia	Dipodidae	Pygeretmus	pumilio	Pygeretmus pumilio	NA	NA	NA	NA	NA	NA	NA	NA	NA	1	1	0
350	Rattus_argentiventer	1	1	5	1	0	0	0	0	1	0	0	0	0	1	1	0	1	0	0	0	0	0	1	2	1	1	1	1	0.382583	39.13	39.13	Rodentia	Muridae	rattus	argentiventer	Rattus argentiventer	0	0	3	1	1	2	3	2	1	0	1	0
351	Rattus_colletti	1	0	0	0	0	0	0	0	1	0	0	0	0	0	0	0	0	0	0	0	0	0	1	0	0	1	1	1	0.707079	138	139	Rodentia	Muridae	rattus	colletti	Rattus colletti	NA	NA	NA	NA	NA	NA	NA	NA	NA	0	0	0
352	Rattus_exulans	4	1	9	1	1	0	1	0	1	1	0	0	1	1	1	1	1	1	1	0	1	0	5	6	NA	1	1	0	0.61106	115	55.5	Rodentia	Muridae	rattus	exulans	Rattus exulans	1	0	6	1	1	3	4	5	2	0	1	0
353	Rattus_fuscipes	3	1	2	0	1	1	1	0	0	0	0	0	0	0	0	0	0	0	0	0	0	0	3	0	0	1	1	0	0.308979	58.0977	19.5	Rodentia	Muridae	rattus	fuscipes	Rattus fuscipes	1	0	1	0	0	0	0	1	1	0	0	0
354	Rattus_leucopus	1	1	1	1	1	0	0	0	0	0	0	0	0	1	0	0	0	1	0	0	0	0	1	1	0	NA	0	0	NA	10	2.42857	Rodentia	Muridae	rattus	leucopus	Rattus leucopus	0	0	0	1	0	0	1	0	0	0	1	0
355	Rattus_losea	2	1	6	1	1	0	1	0	1	0	0	0	0	1	1	0	1	1	0	0	0	0	3	3	1	1	1	NA	0.356309	426.8	25.7895	Rodentia	Muridae	rattus	losea	Rattus losea	0	0	5	1	0	1	1	5	0	0	1	0
356	Rattus_lutreolus	2	0	0	0	1	0	1	1	0	0	0	0	0	0	0	0	0	0	0	0	0	0	3	0	0	1	1	0	0.304537	35.5	13.4194	Rodentia	Muridae	rattus	lutreolus	Rattus lutreolus	NA	NA	NA	NA	NA	NA	NA	NA	NA	0	0	0
357	Rattus_nitidus	1	1	1	1	1	0	1	0	1	0	0	0	0	1	1	1	1	1	1	0	1	0	3	6	NA	NA	1	NA	NA	3	4	Rodentia	Muridae	rattus	nitidus	Rattus nitidus	0	0	0	1	0	0	1	0	0	0	1	0
358	Rattus_norvegicus	3	1	35	1	0	0	0	0	0	0	0	0	0	1	1	1	1	1	1	0	0	0	0	5	NA	1	1	0	0.338955	51.9809	25.75	Rodentia	Muridae	rattus	norvegicus	Rattus norvegicus	10	0	12	6	7	15	9	14	9	1	1	1
359	Rattus_rattus	3	1	34	1	1	0	1	1	1	0	0	0	0	1	1	1	1	1	1	0	1	0	4	6	NA	1	1	0	0.830501	7.3	58.4	Rodentia	Muridae	rattus	rattus	Rattus rattus	8	0	11	8	7	11	10	17	8	1	1	1
360	Rattus_tanezumi	1	1	6	1	1	0	1	0	1	0	0	0	0	1	1	1	1	1	1	0	1	0	3	6	NA	NA	1	NA	0.342249	25.3305	13.1224	Rodentia	Muridae	rattus	tanezumi	Rattus tanezumi	1	0	2	2	1	5	2	1	1	0	1	0
361	Rattus_tiomanicus	1	1	7	1	1	0	0	0	1	0	0	0	0	1	1	1	1	1	0	0	0	0	2	4	NA	1	1	1	2.60342	1568.44	12.002	Rodentia	Muridae	rattus	tiomanicus	Rattus tiomanicus	3	0	3	0	1	3	2	2	4	0	1	0
362	Rattus_tunneyi	1	0	0	0	0	1	1	0	1	0	0	0	0	1	0	1	1	0	0	0	0	0	3	2	0	1	1	1	0.932627	23.9577	240.577	Rodentia	Muridae	rattus	tunneyi	Rattus tunneyi	NA	NA	NA	NA	NA	NA	NA	NA	NA	0	0	0
363	Rattus_villosissimus	2	0	0	0	0	0	1	0	0	0	0	1	0	0	0	0	0	0	0	0	0	0	2	0	0	NA	NA	1	NA	41	174	Rodentia	Muridae	rattus	villosissimus	Rattus villosissimus	NA	NA	NA	NA	NA	NA	NA	NA	NA	0	0	0
364	Reithrodon_auritus	1	0	0	0	0	0	1	0	1	0	0	0	0	0	0	0	0	0	0	0	0	0	2	0	0	0	1	0	0.382847	14.2857	15.2857	Rodentia	Cricetidae	Reithrodon	auritus	Reithrodon auritus	NA	NA	NA	NA	NA	NA	NA	NA	NA	0	0	0
365	Reithrodontomys_creper	1	1	1	0	1	0	0	0	0	0	0	0	0	0	0	0	0	0	0	0	0	0	1	0	NA	NA	NA	NA	NA	NA	NA	Rodentia	Cricetidae	Reithrodontomys	creper	Reithrodontomys creper	0	0	0	1	0	0	1	0	0	0	0	0
366	Reithrodontomys_fulvescens	4	1	1	0	0	0	1	0	1	0	0	0	0	0	0	0	0	0	0	0	0	0	2	0	0	0	1	0	0.68046	12.5382	58.8	Rodentia	Cricetidae	Reithrodontomys	fulvescens	Reithrodontomys fulvescens	0	0	0	1	0	0	1	0	0	0	0	0
367	Reithrodontomys_megalotis	3	1	2	1	0	0	1	1	1	0	0	1	0	1	1	1	0	0	0	0	0	0	4	2	NA	0	1	NA	0.237909	5.45212	5.45212	Rodentia	Cricetidae	Reithrodontomys	megalotis	Reithrodontomys megalotis	0	0	0	2	0	0	2	0	0	0	0	0
368	Reithrodontomys_mexicanus	1	1	1	0	1	0	1	0	0	0	0	0	0	1	1	0	0	0	0	0	0	0	2	1	NA	NA	NA	NA	NA	NA	NA	Rodentia	Cricetidae	Reithrodontomys	mexicanus	Reithrodontomys mexicanus	0	0	0	1	0	0	1	0	0	0	0	0
369	Reithrodontomys_montanus	1	0	0	0	0	0	0	0	1	0	0	0	0	1	1	0	0	0	0	0	0	0	1	1	0	0	1	0	NA	7.46234	28.7411	Rodentia	Cricetidae	Reithrodontomys	montanus	Reithrodontomys montanus	NA	NA	NA	NA	NA	NA	NA	NA	NA	0	0	0
370	Reithrodontomys_sumichrasti	1	1	1	0	1	0	0	0	0	0	0	0	0	0	0	0	0	0	0	0	0	0	1	0	NA	NA	NA	NA	NA	NA	NA	Rodentia	Cricetidae	Reithrodontomys	sumichrasti	Reithrodontomys sumichrasti	0	0	0	1	0	0	1	0	0	0	0	0
371	Rhabdomys_pumilio	1	1	1	1	0	0	1	0	0	0	0	0	0	1	1	0	0	1	1	0	0	0	1	3	NA	0	1	1	0.189967	83.886	9.78205	Rodentia	Muridae	Rhabdomys	pumilio	Rhabdomys pumilio	0	0	1	0	0	0	1	1	0	0	0	1
372	Rhipidomys_leucodactylus	1	1	1	0	1	0	0	0	0	0	0	0	0	0	0	0	0	0	0	0	0	0	1	0	0	NA	NA	NA	NA	NA	NA	Rodentia	Cricetidae	Rhipidomys	leucodactylus	Rhipidomys leucodactylus	0	0	0	0	1	0	0	1	0	0	0	0
373	Rhipidomys_mastacalis	1	0	0	0	1	0	0	0	0	0	0	0	0	0	0	0	0	0	0	0	0	0	1	0	0	1	NA	0	0.331318	19.9448	8.03896	Rodentia	Cricetidae	Rhipidomys	mastacalis	Rhipidomys mastacalis	NA	NA	NA	NA	NA	NA	NA	NA	NA	0	0	0
374	Rhizomys_pruinosus	1	1	2	0	1	0	0	0	1	0	0	0	0	0	0	0	0	0	0	0	0	0	2	0	1	NA	NA	NA	NA	NA	NA	Rodentia	Spalacidae	Rhizomys	pruinosus	Rhizomys pruinosus	0	2	0	0	0	0	2	0	0	0	1	0
375	Rhizomys_sinensis	1	1	2	0	1	0	0	0	0	0	0	0	0	0	0	0	1	0	0	0	0	0	1	1	1	NA	NA	NA	NA	NA	NA	Rodentia	Spalacidae	Rhizomys	sinensis	Rhizomys sinensis	0	1	0	0	1	1	1	0	0	0	0	0
376	Rhizomys_sumatrensis	1	1	1	0	1	0	0	0	0	0	0	0	0	1	1	0	1	0	0	0	1	0	1	3	1	NA	NA	NA	NA	NA	NA	Rodentia	Spalacidae	Rhizomys	sumatrensis	Rhizomys sumatrensis	0	1	0	0	0	0	1	0	0	0	0	0
377	Rhombomys_opimus	1	1	3	0	0	0	1	0	1	0	0	1	0	1	1	1	1	1	0	0	0	0	3	4	0	0	1	0	0.203653	34.5	3.61959	Rodentia	Muridae	Rhombomys	opimus	Rhombomys opimus	1	0	1	0	1	1	1	2	1	0	1	0
378	Saccostomus_campestris	1	0	0	0	0	1	1	0	1	0	0	1	0	1	1	0	0	1	0	0	0	0	4	2	1	0	0	1	0.212764	2.7438	27.438	Rodentia	Nesomyidae	Saccostomus	campestris	Saccostomus campestris	NA	NA	NA	NA	NA	NA	NA	NA	NA	0	0	1
379	Saccostomus_mearnsi	2	0	0	0	0	1	1	0	0	0	0	1	0	1	1	0	0	0	0	0	0	0	3	1	0	0	NA	NA	0.30788	47.5196	21.2222	Rodentia	Nesomyidae	Saccostomus	mearnsi	Saccostomus mearnsi	NA	NA	NA	NA	NA	NA	NA	NA	NA	0	0	1
380	Scapteromys_aquaticus	1	1	1	0	0	0	1	1	0	0	0	0	0	0	0	0	0	0	0	0	0	0	2	0	0	NA	1	NA	NA	16.1174	30.75	Rodentia	Cricetidae	Scapteromys	aquaticus	Scapteromys aquaticus	0	0	1	0	0	1	1	0	0	0	0	0
381	Sciurotamias_davidianus	1	0	0	0	0	0	0	0	0	1	0	0	0	0	0	0	0	0	0	0	0	0	1	0	0	0	NA	NA	0.275466	2	3	Rodentia	Sciuridae	Sciurotamias	davidianus	Sciurotamias davidianus	NA	NA	NA	NA	NA	NA	NA	NA	NA	0	1	0
382	Sciurus_anomalus	1	1	1	0	1	0	0	0	0	0	0	0	0	0	0	0	0	0	0	0	0	0	1	0	1	NA	NA	NA	NA	0.78	1.75	Rodentia	Sciuridae	Sciurus	anomalus	Sciurus anomalus	0	0	0	0	1	0	0	1	0	1	1	0
383	Sciurus_carolinensis	2	1	6	1	1	0	0	0	0	0	0	0	0	1	0	0	1	1	0	0	0	0	1	2	NA	NA	NA	NA	NA	141.5	23.1094	Rodentia	Sciuridae	Sciurus	carolinensis	Sciurus carolinensis	0	0	2	3	1	1	1	4	0	1	0	1
384	Sciurus_granatensis	1	1	1	0	1	0	0	0	0	0	0	0	0	0	0	0	0	0	1	0	0	0	1	1	1	NA	NA	NA	0.187565	2.9703	2.94595	Rodentia	Sciuridae	Sciurus	granatensis	Sciurus granatensis	0	0	0	0	1	0	0	1	0	0	0	0
385	Sciurus_griseus	1	1	4	0	1	0	0	0	0	0	0	0	0	0	0	0	0	0	0	0	0	0	1	0	NA	NA	NA	NA	NA	NA	NA	Rodentia	Sciuridae	Sciurus	griseus	Sciurus griseus	0	0	2	1	1	0	0	4	0	0	0	0
386	Sciurus_lis	1	1	1	0	1	0	0	0	0	0	0	0	0	0	0	0	0	0	0	0	0	0	1	0	0	NA	NA	NA	NA	4	1.4	Rodentia	Sciuridae	Sciurus	lis	Sciurus lis	0	0	1	0	0	1	1	0	0	0	1	0
387	Sciurus_niger	2	1	4	1	1	0	0	0	0	0	0	0	0	0	0	0	0	0	0	0	0	0	1	0	NA	NA	0	NA	0.087275	72.6099	2.04762	Rodentia	Sciuridae	Sciurus	niger	Sciurus niger	0	0	2	1	1	3	2	2	0	0	0	0
388	Sciurus_variegatoides	1	1	1	0	1	0	0	0	0	0	0	0	0	1	1	0	1	0	0	0	0	0	1	2	1	NA	NA	NA	NA	NA	NA	Rodentia	Sciuridae	Sciurus	variegatoides	Sciurus variegatoides	0	0	0	1	0	0	1	0	0	0	0	0
389	Sciurus_vulgaris	3	1	9	1	1	0	0	0	0	0	0	0	0	1	0	0	0	1	0	0	0	0	1	1	1	NA	NA	NA	NA	190	6	Rodentia	Sciuridae	Sciurus	vulgaris	Sciurus vulgaris	0	0	3	2	4	4	4	3	1	1	1	0
390	Sekeetamys_calurus	2	0	0	0	0	0	0	0	0	1	0	1	0	0	0	0	0	0	0	0	0	0	2	0	0	0	0	NA	0.257573	5.71429	16	Rodentia	Muridae	Sekeetamys	calurus	Sekeetamys calurus	NA	NA	NA	NA	NA	NA	NA	NA	NA	0	1	1
391	Sicista_betulina	1	0	0	0	1	0	0	1	1	0	0	0	0	0	0	0	0	0	0	0	0	0	3	0	0	0	NA	0	NA	5.42	7.53012	Rodentia	Dipodidae	Sicista	betulina	Sicista betulina	NA	NA	NA	NA	NA	NA	NA	NA	NA	1	1	0
392	Sicista_subtilis	1	0	0	0	0	0	1	0	1	0	0	0	0	1	0	1	0	0	0	0	0	0	2	1	0	1	NA	NA	0.432219	5.69307	7.90069	Rodentia	Dipodidae	Sicista	subtilis	Sicista subtilis	NA	NA	NA	NA	NA	NA	NA	NA	NA	1	1	0
393	Sigmodon_alstoni	1	1	2	1	0	0	1	0	1	0	0	0	0	0	0	0	0	0	0	0	0	0	2	0	NA	1	1	NA	0.310522	12.7483	9.84615	Rodentia	Cricetidae	Sigmodon	alstoni	Sigmodon alstoni	0	0	0	2	0	0	2	0	0	0	0	0
394	Sigmodon_arizonae	1	0	0	0	0	0	1	0	1	0	0	1	0	0	0	0	0	0	0	0	0	0	3	0	0	NA	NA	NA	0.735315	2.73	55.6	Rodentia	Cricetidae	Sigmodon	arizonae	Sigmodon arizonae	NA	NA	NA	NA	NA	NA	NA	NA	NA	0	0	0
395	Sigmodon_hispidus	5	1	10	1	0	0	0	0	1	0	0	1	0	0	0	0	0	0	0	0	0	0	2	0	NA	1	1	1	0.45314	75.2	7.78595	Rodentia	Cricetidae	Sigmodon	hispidus	Sigmodon hispidus	2	0	1	3	4	3	2	6	3	0	0	0
396	Sigmodon_toltecus	1	0	0	0	0	0	0	0	1	0	0	0	0	1	0	0	0	0	0	0	0	0	1	0	0	NA	NA	NA	NA	0.9	1.75	Rodentia	Cricetidae	Sigmodon	toltecus	Sigmodon toltecus	NA	NA	NA	NA	NA	NA	NA	NA	NA	0	0	0
397	Spermophilus_alashanicus	1	1	2	0	0	0	0	0	1	1	0	1	0	0	0	0	0	0	0	0	0	0	3	0	NA	NA	NA	NA	NA	NA	NA	Rodentia	Sciuridae	Spermophilus	alashanicus	Spermophilus alashanicus	1	0	0	0	1	2	0	0	1	0	1	0
398	Spermophilus_beecheyi	2	1	4	1	0	0	1	0	1	0	0	0	0	1	1	0	0	0	0	0	0	0	2	1	NA	NA	NA	NA	NA	13	1.76471	Rodentia	Sciuridae	Spermophilus	beecheyi	Spermophilus beecheyi	0	0	3	0	1	4	2	2	0	0	0	0
399	Spermophilus_brevicauda	1	1	1	0	0	0	1	0	1	0	0	0	0	0	0	0	0	0	0	0	0	0	2	0	0	NA	NA	NA	NA	NA	NA	Rodentia	Sciuridae	Spermophilus	brevicauda	Spermophilus brevicauda	0	0	0	0	1	1	0	0	0	0	1	0
400	Spermophilus_citellus	2	0	0	0	0	0	0	0	1	0	0	0	0	1	1	1	0	1	0	0	0	0	1	3	NA	1	NA	0	0.44348	146.761	15.1411	Rodentia	Sciuridae	Spermophilus	citellus	Spermophilus citellus	NA	NA	NA	NA	NA	NA	NA	NA	NA	1	1	0
401	Spermophilus_dauricus	1	1	1	0	0	0	0	0	1	0	0	0	0	1	1	0	0	0	0	0	0	0	1	1	1	1	1	0	0.445409	2.5725	258.25	Rodentia	Sciuridae	Spermophilus	dauricus	Spermophilus dauricus	1	0	0	0	0	1	0	0	1	0	1	0
402	Spermophilus_lateralis	1	1	2	1	1	0	1	0	0	1	0	0	0	0	0	0	0	0	0	0	0	0	3	0	NA	1	1	NA	0.421961	31.6	32.6	Rodentia	Sciuridae	Spermophilus	lateralis	Spermophilus lateralis	0	0	1	1	0	1	0	2	0	0	0	0
403	Spermophilus_major	1	1	1	0	0	0	0	0	1	0	0	0	0	0	0	0	0	0	0	0	0	0	1	0	1	NA	NA	NA	NA	NA	NA	Rodentia	Sciuridae	Spermophilus	major	Spermophilus major	0	0	0	0	1	1	0	0	0	0	1	0
404	Spermophilus_pygmaeus	1	0	0	0	0	0	0	0	1	0	0	0	0	0	0	0	0	0	0	0	0	0	1	0	0	0	NA	0	0.24775	58.1659	11.0192	Rodentia	Sciuridae	Spermophilus	pygmaeus	Spermophilus pygmaeus	NA	NA	NA	NA	NA	NA	NA	NA	NA	1	1	0
405	Spermophilus_suslicus	1	1	1	0	0	0	0	0	1	0	0	0	0	1	1	1	0	0	0	0	0	0	1	2	0	NA	NA	0	NA	168.7	7.66798	Rodentia	Sciuridae	Spermophilus	suslicus	Spermophilus suslicus	0	0	0	0	1	1	0	0	0	1	0	0
406	Spermophilus_variegatus	1	1	1	1	0	0	1	0	0	1	0	0	0	1	0	0	0	0	1	0	0	0	2	1	NA	NA	NA	NA	0.21172	8.16304	3.0095	Rodentia	Sciuridae	Spermophilus	variegatus	Spermophilus variegatus	0	0	0	0	1	1	1	0	1	0	0	0
407	Steatomys_pratensis	3	0	0	0	0	1	0	0	1	0	0	0	0	0	0	0	0	0	0	0	0	0	2	0	1	1	1	0	0.990955	236.967	236.967	Rodentia	Nesomyidae	Steatomys	pratensis	Steatomys pratensis	NA	NA	NA	NA	NA	NA	NA	NA	NA	0	0	1
408	Sundamys_muelleri	1	0	0	0	1	0	1	0	0	0	0	0	0	0	0	0	0	0	0	0	0	0	2	0	0	1	NA	0	0.359742	4.67	8.4127	Rodentia	Muridae	Sundamys	muelleri	Sundamys muelleri	NA	NA	NA	NA	NA	NA	NA	NA	NA	0	1	0
409	Sundasciurus_hippurus	1	0	0	0	1	0	0	0	0	0	0	0	0	0	0	0	0	0	0	0	0	0	1	0	0	0	NA	0	0.251466	0.5	5	Rodentia	Sciuridae	Sundasciurus	hippurus	Sundasciurus hippurus	NA	NA	NA	NA	NA	NA	NA	NA	NA	0	1	0
410	Sundasciurus_lowii	1	0	0	0	1	0	0	0	0	0	0	0	0	1	1	1	0	0	0	0	0	0	1	2	0	0	NA	0	0.144903	4.25	2.35783	Rodentia	Sciuridae	Sundasciurus	lowii	Sundasciurus lowii	NA	NA	NA	NA	NA	NA	NA	NA	NA	0	1	0
411	Tamias_dorsalis	1	1	1	0	1	0	1	0	0	0	0	0	0	0	0	0	0	0	0	0	0	0	2	0	0	NA	NA	NA	NA	NA	NA	Rodentia	Sciuridae	Tamias	dorsalis	Tamias dorsalis	0	0	0	1	0	0	0	1	0	0	0	0
412	Tamias_minimus	2	1	1	1	1	0	1	0	1	0	0	1	0	1	0	0	0	0	0	0	1	0	4	1	NA	1	1	NA	0.310265	11.4842	11.4842	Rodentia	Sciuridae	Tamias	minimus	Tamias minimus	0	0	1	0	0	1	0	1	0	0	0	0
413	Tamias_ochrogenys	1	1	2	0	1	0	0	0	0	0	0	0	0	0	0	0	0	0	0	0	0	0	1	0	NA	NA	NA	NA	NA	NA	NA	Rodentia	Sciuridae	Tamias	ochrogenys	Tamias ochrogenys	0	0	2	0	0	0	0	2	0	0	0	0
414	Tamias_quadrimaculatus	1	1	1	0	1	0	1	0	0	0	0	0	0	0	0	0	0	0	0	0	0	0	2	0	0	0	1	0	0.422869	17.4706	38.125	Rodentia	Sciuridae	Tamias	quadrimaculatus	Tamias quadrimaculatus	0	0	0	1	0	0	0	1	0	0	0	0
415	Tamias_rufus	1	1	1	0	1	0	1	0	0	1	0	1	0	0	0	0	0	0	0	0	0	0	4	0	0	NA	NA	NA	NA	NA	NA	Rodentia	Sciuridae	Tamias	rufus	Tamias rufus	0	0	0	1	0	0	0	1	0	0	0	0
416	Tamias_sibiricus	1	1	1	1	1	0	1	0	0	0	0	0	0	0	0	0	0	0	0	0	0	0	2	0	NA	1	NA	NA	0.502528	7.96053	6.11111	Rodentia	Sciuridae	Tamias	sibiricus	Tamias sibiricus	0	0	1	0	0	0	0	1	0	1	1	0
417	Tamias_sonomae	1	1	1	1	1	0	1	0	0	0	0	0	0	0	0	0	0	0	0	0	0	0	2	0	NA	NA	NA	NA	NA	NA	NA	Rodentia	Sciuridae	Tamias	sonomae	Tamias sonomae	0	0	1	0	0	0	0	1	0	0	0	0
418	Tamias_striatus	4	1	5	1	1	0	1	0	0	0	0	0	0	1	0	0	0	1	1	0	0	0	2	2	1	1	1	0	0.308533	180.921	35.7629	Rodentia	Sciuridae	Tamias	striatus	Tamias striatus	1	0	1	2	1	0	0	4	1	0	0	0
419	Tamiasciurus_hudsonicus	2	1	5	1	1	0	0	0	0	0	0	0	0	0	0	0	0	0	0	0	0	0	1	0	1	1	1	0	0.426931	7.09	9.54217	Rodentia	Sciuridae	Tamiasciurus	hudsonicus	Tamiasciurus hudsonicus	0	0	3	0	2	2	1	3	1	0	0	0
420	Tamiops_swinhoei	1	1	1	0	1	0	1	0	0	0	0	0	0	1	0	0	1	1	0	0	0	0	2	2	0	NA	NA	NA	NA	NA	NA	Rodentia	Sciuridae	Tamiops	swinhoei	Tamiops swinhoei	0	0	0	0	1	1	1	0	1	0	1	0
421	Tatera_indica	2	1	2	1	1	0	1	0	1	0	0	1	0	1	1	1	0	0	0	0	0	0	4	2	NA	NA	1	NA	NA	60.7	6.5	Rodentia	Muridae	Tatera	indica	Tatera indica	0	0	1	0	1	0	1	2	0	0	1	0
422	Taterillus_gracilis	1	0	0	0	1	1	1	0	0	0	0	0	0	1	1	1	0	1	0	0	0	0	3	3	0	1	1	NA	0.44534	27.5912	63.9995	Rodentia	Muridae	Taterillus	gracilis	Taterillus gracilis	NA	NA	NA	NA	NA	NA	NA	NA	NA	0	0	1
423	Thalpomys_cerradensis	1	0	0	0	0	1	1	0	1	0	0	0	0	0	0	0	0	0	0	0	0	0	3	0	0	1	NA	NA	0.357783	0.357783	2.98768	Rodentia	Cricetidae	Thalpomys	cerradensis	Thalpomys cerradensis	NA	NA	NA	NA	NA	NA	NA	NA	NA	0	0	0
424	Thalpomys_lasiotis	1	0	0	0	0	1	1	0	1	0	0	0	0	0	0	0	0	0	0	0	0	0	3	0	0	1	1	0	0.4512	23	24	Rodentia	Cricetidae	Thalpomys	lasiotis	Thalpomys lasiotis	NA	NA	NA	NA	NA	NA	NA	NA	NA	0	0	0
425	Thaptomys_nigrita	1	1	2	0	1	0	1	0	1	0	0	0	0	0	0	0	0	0	0	0	0	0	3	0	0	1	1	0	0.419585	17.988	17.988	Rodentia	Cricetidae	Thaptomys	nigrita	Thaptomys nigrita	0	1	0	1	0	0	2	0	0	0	0	0
426	Thomomys_bottae	1	0	0	0	1	0	0	0	1	0	0	1	0	1	1	0	0	0	0	0	0	0	3	1	0	0	NA	0	NA	15.72	3.60697	Rodentia	Geomyidae	Thomomys	bottae	Thomomys bottae	NA	NA	NA	NA	NA	NA	NA	NA	NA	0	0	0
427	Thomomys_talpoides	1	0	0	0	1	0	0	0	1	0	0	0	0	1	1	1	0	1	0	0	0	0	2	3	0	1	1	0	0.457719	31.2651	16.3487	Rodentia	Geomyidae	Thomomys	talpoides	Thomomys talpoides	NA	NA	NA	NA	NA	NA	NA	NA	NA	0	0	0
428	Thryonomys_swinderianus	1	1	2	1	1	0	0	1	1	0	0	0	0	1	1	0	1	0	1	0	0	0	3	3	1	NA	NA	NA	NA	NA	NA	Rodentia	Thryonomyidae	Thryonomys	swinderianus	Thryonomys swinderianus	0	0	2	0	0	1	2	0	0	0	0	1
429	Trinomys_iheringi	1	0	0	0	1	0	0	0	0	0	0	0	0	0	0	0	0	0	0	0	0	0	1	0	0	0	0	0	0.28422	12.9612	13.9612	Rodentia	Echimyidae	Trinomys	iheringi	Trinomys iheringi	NA	NA	NA	NA	NA	NA	NA	NA	NA	0	0	0
430	Trogopterus_xanthipes	1	1	2	0	1	0	0	0	0	0	1	0	0	0	0	0	0	0	0	0	0	0	2	0	1	NA	NA	NA	NA	NA	NA	Rodentia	Sciuridae	Trogopterus	xanthipes	Trogopterus xanthipes	0	0	1	0	1	2	1	0	0	0	1	0
431	Tscherskia_triton	4	1	1	1	0	0	0	1	0	0	0	0	0	1	1	0	0	0	0	0	0	0	1	1	NA	1	1	NA	0.637606	2.68	29.1765	Rodentia	Cricetidae	Tscherskia	triton	Tscherskia triton	0	0	1	0	0	0	0	1	0	0	1	0
432	Tylomys_mirae	1	1	1	0	1	0	0	0	0	0	0	0	0	0	0	0	0	0	0	0	0	0	1	0	1	NA	NA	NA	NA	NA	NA	Rodentia	Cricetidae	Tylomys	mirae	Tylomys mirae	0	0	0	0	1	0	0	1	0	0	0	0
433	Tylomys_panamensis	1	1	1	0	1	0	0	0	0	0	0	0	0	0	0	0	0	0	0	0	0	0	1	0	0	NA	NA	NA	NA	NA	NA	Rodentia	Cricetidae	Tylomys	panamensis	Tylomys panamensis	0	0	0	0	1	0	0	1	0	0	0	0
434	Uromys_caudimaculatus	1	0	0	0	1	0	0	1	0	0	0	0	0	0	0	0	0	0	0	0	0	0	2	0	0	1	1	0	0.304844	20	21	Rodentia	Muridae	Uromys	caudimaculatus	Uromys caudimaculatus	NA	NA	NA	NA	NA	NA	NA	NA	NA	0	0	0
435	Zapus_hudsonius	2	0	0	0	0	0	1	1	1	0	0	0	0	0	0	0	0	0	0	0	0	0	3	0	0	0	1	0	0.200511	57.9	4.1989	Rodentia	Dipodidae	Zapus	hudsonius	Zapus hudsonius	NA	NA	NA	NA	NA	NA	NA	NA	NA	0	0	0
436	Zygodontomys_brevicauda	2	1	3	1	1	1	1	0	1	0	0	0	0	1	1	0	0	0	0	0	0	0	4	1	NA	1	1	NA	0.537635	218.546	35.4738	Rodentia	Cricetidae	Zygodontomys	brevicauda	Zygodontomys brevicauda	0	0	0	3	0	0	2	1	0	0	0	0
[truncated: 11 more columns]

## Sheet: rodentDiseasePairs_211020
Rodents	Label	Order	Zoonoses
Abditomys_latidens	0	Rodentia
Abeomelomys_sevia	0	Rodentia
Abrawayaomys_ruschii	0	Rodentia
Abrocoma_bennettii	0	Rodentia
Abrocoma_boliviensis	0	Rodentia
Abrocoma_budini	0	Rodentia
Abrocoma_cinerea	0	Rodentia
Abrocoma_famatina	0	Rodentia
Abrocoma_shistacea	0	Rodentia
Abrocoma_uspallata	0	Rodentia
Abrocoma_vaccarum	0	Rodentia
Abrothrix_andinus	0	Rodentia
Abrothrix_hershkovitzi	0	Rodentia
Abrothrix_illuteus	0	Rodentia
Abrothrix_jelskii	0	Rodentia
Abrothrix_lanosus	0	Rodentia
Abrothrix_longipilis	0	Rodentia
Abrothrix_markhami	0	Rodentia
Abrothrix_olivaceus	1	Rodentia	Trypanosomiasis - American
Abrothrix_sanborni	0	Rodentia
Acomys_airensis	0	Rodentia
Acomys_cahirinus	1	Rodentia	Bartonellosis - other systemic
Acomys_chudeaui	0	Rodentia
Acomys_cilicicus	0	Rodentia
Acomys_cineraceus	0	Rodentia
Acomys_dimidiatus	1	Rodentia	Fascioliasis
Acomys_ignitus	0	Rodentia
Acomys_johannis	0	Rodentia
Acomys_kempi	0	Rodentia
Acomys_louisae	0	Rodentia
Acomys_minous	0	Rodentia
Acomys_mullah	0	Rodentia
Acomys_nesiotes	0	Rodentia
Acomys_percivali	0	Rodentia
Acomys_russatus	0	Rodentia
Acomys_seurati	0	Rodentia
Acomys_spinosissimus	0	Rodentia
Acomys_subspinosus	0	Rodentia
Acomys_wilsoni	0	Rodentia
Aconaemys_fuscus	0	Rodentia
Aconaemys_porteri	0	Rodentia
Aconaemys_sagei	0	Rodentia
Aepeomys_lugens	0	Rodentia
Aepeomys_reigi	0	Rodentia
Aeretes_melanopterus	0	Rodentia
Aeromys_tephromelas	0	Rodentia
Aeromys_thomasi	0	Rodentia
Aethomys_bocagei	0	Rodentia
Aethomys_chrysophilus	0	Rodentia
Aethomys_hindei	0	Rodentia
Aethomys_ineptus	0	Rodentia
Aethomys_kaiseri	0	Rodentia
Aethomys_nyikae	0	Rodentia
Aethomys_silindensis	0	Rodentia
Aethomys_stannarius	0	Rodentia
Aethomys_thomasi	0	Rodentia
Akodon_aerosus	0	Rodentia
Akodon_affinis	0	Rodentia
Akodon_albiventer	0	Rodentia
Akodon_aliquantulus	0	Rodentia
Akodon_azarae	1	Rodentia	Hantavirus pulmonary syndrome
Akodon_bogotensis	0	Rodentia
Akodon_boliviensis	0	Rodentia
Akodon_budini	0	Rodentia
Akodon_cursor	1	Rodentia	Hantavirus pulmonary syndrome
Akodon_dayi	0	Rodentia
Akodon_dolores	1	Rodentia	Plague
Akodon_fumeus	0	Rodentia
Akodon_iniscatus	0	Rodentia
Akodon_juninensis	0	Rodentia
Akodon_kofordi	0	Rodentia
Akodon_latebricola	0	Rodentia
Akodon_leucolimnaeus	0	Rodentia
Akodon_lindberghi	0	Rodentia
Akodon_lutescens	0	Rodentia
Akodon_mimus	0	Rodentia
Akodon_molinae	1	Rodentia	Trypanosomiasis - American
Akodon_mollis	0	Rodentia
Akodon_montensis	1	Rodentia	Hantavirus pulmonary syndrome
Akodon_montensis	1	Rodentia	Angiostrongyliasis - abdominal
Akodon_montensis	1	Rodentia	Trypanosomiasis - American
Akodon_mystax	0	Rodentia
Akodon_neocenus	0	Rodentia
Akodon_oenos	0	Rodentia
Akodon_orophilus	0	Rodentia
Akodon_paranaensis	1	Rodentia	Hantavirus pulmonary syndrome
Akodon_pervalens	0	Rodentia
Akodon_reigi	0	Rodentia
Akodon_sanctipaulensis	0	Rodentia
Akodon_serrensis	1	Rodentia	Hantavirus pulmonary syndrome
Akodon_siberiae	0	Rodentia
Akodon_simulator	1	Rodentia	Hantavirus pulmonary syndrome
Akodon_spegazzinii	0	Rodentia
Akodon_subfuscus	0	Rodentia
Akodon_surdus	0	Rodentia
Akodon_sylvanus	0	Rodentia
Akodon_toba	1	Rodentia	Hantavirus pulmonary syndrome
Akodon_toba	1	Rodentia	Trypanosomiasis - American
Akodon_torques	0	Rodentia
Akodon_varius	1	Rodentia	Hantavirus pulmonary syndrome
Allactaga_balikunica	0	Rodentia
Allactaga_bullata	0	Rodentia
Allactaga_elater	0	Rodentia
Allactaga_euphratica	0	Rodentia
Allactaga_firouzi	0	Rodentia
Allactaga_hotsoni	0	Rodentia
Allactaga_major	0	Rodentia
Allactaga_severtzovi	0	Rodentia
Allactaga_sibirica	1	Rodentia	Hantavirus infection - Old World
Allactaga_tetradactyla	0	Rodentia
Allactaga_vinogradovi	0	Rodentia
Allactaga_williamsi	0	Rodentia
Allactodipus_bobrinskii	0	Rodentia
Allocricetulus_curtatus	0	Rodentia
Allocricetulus_eversmanni	0	Rodentia
Alticola_albicaudus	0	Rodentia
Alticola_argentatus	0	Rodentia
Alticola_barakshin	0	Rodentia
Alticola_lemminus	0	Rodentia
Alticola_macrotis	0	Rodentia
Alticola_montosa	0	Rodentia
Alticola_olchonensis	0	Rodentia
Alticola_roylei	0	Rodentia
Alticola_semicanus	0	Rodentia
Alticola_stoliczkanus	0	Rodentia
Alticola_strelzowi	0	Rodentia
Alticola_tuvinicus	0	Rodentia
Amblyrhiza_inundata	0	Rodentia
Ammodillus_imbellis	0	Rodentia
Ammospermophilus_harrisii	0	Rodentia
Ammospermophilus_insularis	0	Rodentia
Ammospermophilus_interpres	0	Rodentia
Ammospermophilus_leucurus	0	Rodentia
Ammospermophilus_nelsoni	0	Rodentia
Amphinectomys_savamis	0	Rodentia
Andalgalomys_olrogi	0	Rodentia
Andalgalomys_pearsoni	0	Rodentia
Andalgalomys_roigi	0	Rodentia
Andinomys_edax	0	Rodentia
Anisomys_imitator	0	Rodentia
Anomalurus_beecrofti	0	Rodentia
Anomalurus_derbianus	0	Rodentia
Anomalurus_pelii	0	Rodentia
Anomalurus_pusillus	0	Rodentia
Anonymomys_mindorensis	0	Rodentia
Anotomys_leander	0	Rodentia
Aplodontia_rufa	0	Rodentia
Apodemus_agrarius	1	Rodentia	Anaplasmosis
Apodemus_agrarius	1	Rodentia	Babesiosis
Apodemus_agrarius	1	Rodentia	Bartonellosis - other systemic
Apodemus_agrarius	1	Rodentia	Echinostomiasis
Apodemus_agrarius	1	Rodentia	Hantavirus infection - Old World
Apodemus_agrarius	1	Rodentia	Leptospirosis
Apodemus_agrarius	1	Rodentia	Lyme disease
Apodemus_agrarius	1	Rodentia	Typhus - scrub
Apodemus_agrarius	1	Rodentia	Ehrlichiosis - human monocytic
Apodemus_agrarius	1	Rodentia	Lymphocytic choriomeningitis
Apodemus_agrarius	1	Rodentia	North Asian tick typhus
Apodemus_agrarius	1	Rodentia	Rabies
Apodemus_agrarius	1	Rodentia	Tick-borne encephalitis
Apodemus_agrarius	1	Rodentia	Severe fever with thrombocytopenia syndrome
Apodemus_agrarius	1	Rodentia	Toxocariasis
Apodemus_agrarius	1	Rodentia	Hymenolepis diminuta infection
Apodemus_agrarius	1	Rodentia	Hymenolepis nana infection
Apodemus_agrarius	1	Rodentia	Vaccinia and cowpox
Apodemus_alpicola	0	Rodentia
Apodemus_argenteus	1	Rodentia	Babesiosis
Apodemus_argenteus	1	Rodentia	Tick-borne encephalitis
Apodemus_argenteus	1	Rodentia	Yersiniosis
Apodemus_chevrieri	1	Rodentia	Babesiosis
Apodemus_draco	0	Rodentia
Apodemus_epimelas	0	Rodentia
Apodemus_flavicollis	1	Rodentia	Babesiosis
Apodemus_flavicollis	1	Rodentia	Bartonellosis - other systemic
Apodemus_flavicollis	1	Rodentia	Hantavirus infection - Old World
Apodemus_flavicollis	1	Rodentia	Leptospirosis
Apodemus_flavicollis	1	Rodentia	Tick-borne encephalitis
Apodemus_flavicollis	1	Rodentia	Toxocariasis
Apodemus_flavicollis	1	Rodentia	Anaplasmosis
Apodemus_flavicollis	1	Rodentia	Ehrlichiosis - human monocytic
Apodemus_flavicollis	1	Rodentia	Giardiasis
Apodemus_gurkha	0	Rodentia
Apodemus_hyrcanicus	0	Rodentia
Apodemus_latronum	0	Rodentia
Apodemus_mystacinus	1	Rodentia	Hantavirus infection - Old World
Apodemus_pallipes	1	Rodentia	Tick-borne encephalitis
Apodemus_peninsulae	1	Rodentia	Anaplasmosis
Apodemus_peninsulae	1	Rodentia	Bartonellosis - other systemic
Apodemus_peninsulae	1	Rodentia	Hantavirus infection - Old World
Apodemus_ponticus	1	Rodentia	Hantavirus infection - Old World
Apodemus_rusiges	0	Rodentia
Apodemus_semotus	0	Rodentia
Apodemus_speciosus	1	Rodentia	Babesiosis
Apodemus_speciosus	1	Rodentia	Hantavirus infection - Old World
Apodemus_speciosus	1	Rodentia	Leptospirosis
Apodemus_speciosus	1	Rodentia	Tick-borne encephalitis
Apodemus_speciosus	1	Rodentia	Cryptosporidiosis
Apodemus_speciosus	1	Rodentia	Yersiniosis
Apodemus_sylvaticus	1	Rodentia	Anaplasmosis
Apodemus_sylvaticus	1	Rodentia	Coltiviruses - Old World
Apodemus_sylvaticus	1	Rodentia	Hantavirus infection - Old World
Apodemus_sylvaticus	1	Rodentia	Hymenolepis diminuta infection
Apodemus_sylvaticus	1	Rodentia	Leptospirosis
Apodemus_sylvaticus	1	Rodentia	Tick-borne encephalitis
Apodemus_sylvaticus	1	Rodentia	Louping ill
Apodemus_sylvaticus	1	Rodentia	Lyme disease
Apodemus_sylvaticus	1	Rodentia	Lymphocytic choriomeningitis
Apodemus_sylvaticus	1	Rodentia	Toxoplasmosis
Apodemus_sylvaticus	1	Rodentia	Typhus - endemic
Apodemus_sylvaticus	1	Rodentia	Vaccinia and cowpox
Apodemus_sylvaticus	1	Rodentia	Capillariasis - extraintestinal
Apodemus_sylvaticus	1	Rodentia	Echinostomiasis
Apodemus_sylvaticus	1	Rodentia	Leishmaniasis - visceral
Apodemus_uralensis	1	Rodentia	Hantavirus infection - Old World
Apodemus_uralensis	1	Rodentia	Vaccinia and cowpox
Apodemus_witherbyi	1	Rodentia	Hantavirus infection - Old World
Apodemus_witherbyi	1	Rodentia	Echinococcosis - multilocular
Apodemus_witherbyi	1	Rodentia	Tularemia
Apomys_abrae	0	Rodentia
Apomys_datae	0	Rodentia
Apomys_gracilirostris	0	Rodentia
Apomys_hylocetes	0	Rodentia
Apomys_insignis	0	Rodentia
Apomys_littoralis	0	Rodentia
Apomys_microdon	0	Rodentia
Apomys_musculus	0	Rodentia
Apomys_sacobianus	0	Rodentia
Arborimus_albipes	0	Rodentia
Arborimus_longicaudus	0	Rodentia
Arborimus_pomo	0	Rodentia
Archboldomys_luzonensis	0	Rodentia
Archboldomys_musseri	0	Rodentia
Arvicanthis_abyssinicus	0	Rodentia
Arvicanthis_ansorgei	0	Rodentia
Arvicanthis_blicki	0	Rodentia
Arvicanthis_nairobae	0	Rodentia
Arvicanthis_neumanni	1	Rodentia	Bartonellosis - other systemic
Arvicanthis_niloticus	1	Rodentia	Leishmaniasis - cutaneous
Arvicanthis_niloticus	1	Rodentia	Leishmaniasis - visceral
Arvicanthis_niloticus	1	Rodentia	Leptospirosis
Arvicanthis_niloticus	1	Rodentia	Relapsing fever
Arvicanthis_niloticus	1	Rodentia	Schistosomiasis - mansoni
Arvicanthis_niloticus	1	Rodentia	Capillariasis - extraintestinal
Arvicanthis_niloticus	1	Rodentia	Hymenolepis diminuta infection
Arvicanthis_niloticus	1	Rodentia	Spondweni
Arvicanthis_rufinus	0	Rodentia
Arvicola_amphibius	1	Rodentia	Hantavirus infection - Old World
Arvicola_amphibius	1	Rodentia	Echinococcosis - multilocular
Arvicola_sapidus	0	Rodentia
Arvicola_scherman	1	Rodentia	Capillariasis - extraintestinal
Arvicola_scherman	1	Rodentia	Echinococcosis - multilocular
Arvicola_scherman	1	Rodentia	Hantavirus infection - Old World
Arvicola_scherman	1	Rodentia	Lymphocytic choriomeningitis
Arvicola_scherman	1	Rodentia	Vaccinia and cowpox
Atherurus_africanus	1	Rodentia	Trypanosomiasis - African
Atherurus_macrourus	0	Rodentia
Atlantoxerus_getulus	0	Rodentia
Auliscomys_boliviensis	0	Rodentia
Auliscomys_pictus	0	Rodentia
Auliscomys_sublimis	0	Rodentia
Baiomys_musculus	0	Rodentia
Baiomys_taylori	1	Rodentia	Hantavirus pulmonary syndrome
Baiomys_taylori	1	Rodentia	Trypanosomiasis - American
Bandicota_bengalensis	1	Rodentia	Hepatitis E
Bandicota_bengalensis	1	Rodentia	Leptospirosis
Bandicota_bengalensis	1	Rodentia	Capillariasis - extraintestinal
Bandicota_indica	1	Rodentia	Angiostrongyliasis
Bandicota_indica	1	Rodentia	Bartonellosis - other systemic
Bandicota_indica	1	Rodentia	Hantavirus infection - Old World
Bandicota_indica	1	Rodentia	Lyme disease
Bandicota_indica	1	Rodentia	Spotted fevers - Old World
Bandicota_indica	1	Rodentia	Typhus - endemic
Bandicota_indica	1	Rodentia	Typhus - scrub
Bandicota_indica	1	Rodentia	Cryptococcosis
Bandicota_indica	1	Rodentia	Echinostomiasis
Bandicota_indica	1	Rodentia	Hymenolepis diminuta infection
Bandicota_indica	1	Rodentia	Hymenolepis nana infection
Bandicota_indica	1	Rodentia	Hepatitis E
Bandicota_indica	1	Rodentia	Leptospirosis
Bandicota_indica	1	Rodentia	North Asian tick typhus
Bandicota_indica	1	Rodentia	Hookworm
Bandicota_savilei	1	Rodentia	Hantavirus infection - Old World
Bandicota_savilei	1	Rodentia	Typhus - endemic
Bandicota_savilei	1	Rodentia	Typhus - scrub
Bandicota_savilei	1	Rodentia	Echinostomiasis
Bandicota_savilei	1	Rodentia	Hymenolepis diminuta infection
Bandicota_savilei	1	Rodentia	Hymenolepis nana infection
Bandicota_savilei	1	Rodentia	Hookworm
Bathyergus_janetta	0	Rodentia
Bathyergus_suillus	0	Rodentia
Batomys_dentatus	0	Rodentia
Batomys_granti	0	Rodentia
Batomys_russatus	0	Rodentia
Batomys_salomonseni	0	Rodentia
Beamys_hindei	0	Rodentia
Beamys_major	0	Rodentia
Belomys_pearsonii	0	Rodentia
Berylmys_berdmorei	0	Rodentia
Berylmys_bowersi	1	Rodentia	Cryptosporidiosis
Berylmys_mackenziei	0	Rodentia
Berylmys_manipulus	0	Rodentia
Bibimys_chacoensis	1	Rodentia	Hantavirus pulmonary syndrome
Bibimys_labiosus	0	Rodentia
Bibimys_torresi	0	Rodentia
Biswamoyopterus_biswasi	0	Rodentia
Blanfordimys_afghanus	0	Rodentia
Blanfordimys_bucharensis	0	Rodentia
Blarinomys_breviceps	0	Rodentia
Boromys_offella	0	Rodentia
Boromys_torrei	0	Rodentia
Brachiones_przewalskii	0	Rodentia
Brachytarsomys_albicauda	0	Rodentia
Brachytarsomys_villosa	0	Rodentia
Brachyuromys_betsileoensis	0	Rodentia
Brachyuromys_ramirohitra	0	Rodentia
Brotomys_contractus	0	Rodentia
Brotomys_voratus	0	Rodentia
Brucepattersonius_albinasus	0	Rodentia
Brucepattersonius_griserufescens	0	Rodentia
Brucepattersonius_guarani	0	Rodentia
Brucepattersonius_igniventris	0	Rodentia
Brucepattersonius_iheringi	0	Rodentia
Brucepattersonius_misionensis	0	Rodentia
Brucepattersonius_paradisus	0	Rodentia
Brucepattersonius_soricinus	0	Rodentia
Bullimus_bagobus	0	Rodentia
Bullimus_gamay	0	Rodentia
Bullimus_luzonicus	0	Rodentia
Bunomys_andrewsi	0	Rodentia
Bunomys_chrysocomus	0	Rodentia
Bunomys_coelestis	0	Rodentia
Bunomys_fratrorum	0	Rodentia
Bunomys_penitus	0	Rodentia
Bunomys_prolatus	0	Rodentia
Callistomys_pictus	0	Rodentia
Callosciurus_adamsi	0	Rodentia
Callosciurus_albescens	0	Rodentia
Callosciurus_baluensis	0	Rodentia
Callosciurus_caniceps	0	Rodentia
Callosciurus_erythraeus	1	Rodentia	Cryptosporidiosis
Callosciurus_finlaysonii	1	Rodentia	Cryptococcosis
Callosciurus_inornatus	0	Rodentia
Callosciurus_melanogaster	0	Rodentia
Callosciurus_nigrovittatus	0	Rodentia
Callosciurus_notatus	0	Rodentia
Callosciurus_orestes	0	Rodentia
Callosciurus_phayrei	0	Rodentia
Callosciurus_prevostii	1	Rodentia	Echinococcosis - multilocular
Callosciurus_prevostii	1	Rodentia	Borna virus encephalitis
Callosciurus_pygerythrus	1	Rodentia	Escherichia coli diarrhea
Callosciurus_pygerythrus	1	Rodentia	Salmonellosis
Callosciurus_pygerythrus	1	Rodentia	Yersiniosis
Callosciurus_quinquestriatus	0	Rodentia
Calomys_boliviae	0	Rodentia
Calomys_callidus	1	Rodentia	Hantavirus pulmonary syndrome
Calomys_callosus	1	Rodentia	Bolivian hemorrhagic fever
Calomys_callosus	1	Rodentia	Hantavirus pulmonary syndrome
Calomys_callosus	1	Rodentia	Plague
Calomys_callosus	1	Rodentia	Trypanosomiasis - American
Calomys_expulsus	0	Rodentia
Calomys_hummelincki	0	Rodentia
Calomys_laucha	1	Rodentia	Hantavirus pulmonary syndrome
Calomys_lepidus	0	Rodentia
Calomys_musculinus	1	Rodentia	Argentine hemorrhagic fever
Calomys_musculinus	1	Rodentia	Trypanosomiasis - American
Calomys_sorellus	0	Rodentia
Calomys_tener	1	Rodentia	Hantavirus pulmonary syndrome
Calomys_tocantinsi	0	Rodentia
Calomys_venustus	0	Rodentia
Calomyscus_bailwardi	0	Rodentia
Calomyscus_baluchi	0	Rodentia
Calomyscus_elburzensis	0	Rodentia
Calomyscus_grandis	0	Rodentia
Calomyscus_hotsoni	0	Rodentia
Calomyscus_mystax	0	Rodentia
Calomyscus_tsolovi	0	Rodentia
Calomyscus_urartensis	0	Rodentia
Cannomys_badius	1	Rodentia	Penicilliosis
Cannomys_badius	1	Rodentia	Talaromycosis
Cansumys_canus	0	Rodentia
Capromys_gundlachianus	0	Rodentia
Capromys_pilorides	0	Rodentia
Cardiocranius_paradoxus	0	Rodentia
Carpomys_melanurus	0	Rodentia
Carpomys_phaeurus	0	Rodentia
Carterodon_sulcidens	0	Rodentia
Caryomys_eva	0	Rodentia
Caryomys_inez	0	Rodentia
Castor_canadensis	1	Rodentia	Cryptosporidiosis
Castor_canadensis	1	Rodentia	Giardiasis
Castor_canadensis	1	Rodentia	Microsporidiosis
Castor_canadensis	1	Rodentia	Yersiniosis
Castor_canadensis	1	Rodentia	Leptospirosis
Castor_canadensis	1	Rodentia	Onchocerciasis - zoonotic
Castor_fiber	1	Rodentia	Echinococcosis - multilocular
Castor_fiber	1	Rodentia	Yersiniosis
Cavia_aperea	1	Rodentia	Capillariasis - extraintestinal
Cavia_aperea	1	Rodentia	Fascioliasis
Cavia_fulgida	0	Rodentia
Cavia_intermedia	0	Rodentia
Cavia_magna	0	Rodentia
Cavia_porcellus	1	Rodentia	Bartonellosis - other systemic
Cavia_porcellus	1	Rodentia	Campylobacteriosis
Cavia_porcellus	1	Rodentia	Microsporidiosis
Cavia_tschudii	0	Rodentia
Chaetocauda_sichuanensis	0	Rodentia
Chaetodipus_arenarius	0	Rodentia
Chaetodipus_artus	0	Rodentia
Chaetodipus_baileyi	0	Rodentia
Chaetodipus_californicus	0	Rodentia
Chaetodipus_dalquesti	0	Rodentia
Chaetodipus_eremicus	0	Rodentia
Chaetodipus_fallax	0	Rodentia
Chaetodipus_formosus	0	Rodentia
Chaetodipus_goldmani	0	Rodentia
Chaetodipus_hispidus	1	Rodentia	Lyme disease
Chaetodipus_intermedius	0	Rodentia
Chaetodipus_lineatus	0	Rodentia
Chaetodipus_nelsoni	1	Rodentia	Leptospirosis
Chaetodipus_penicillatus	0	Rodentia
Chaetodipus_pernix	0	Rodentia
Chaetodipus_rudinoris	0	Rodentia
Chaetodipus_spinatus	0	Rodentia
Chaetomys_subspinosus	1	Rodentia	Toxoplasmosis
Chelemys_delfini	0	Rodentia
Chelemys_macronyx	0	Rodentia
Chelemys_megalonyx	0	Rodentia
Chibchanomys_orcesi	0	Rodentia
Chibchanomys_trichotis	0	Rodentia
Chilomys_instans	0	Rodentia
Chinchilla_chinchilla	1	Rodentia	Dermatophytosis
Chinchilla_chinchilla	1	Rodentia	Giardiasis
Chinchilla_chinchilla	1	Rodentia	Toxoplasmosis
Chinchilla_lanigera	1	Rodentia	Giardiasis
Chinchilla_lanigera	1	Rodentia	Toxoplasmosis
Chinchilla_lanigera	1	Rodentia	Cryptosporidiosis
Chinchillula_sahamae	0	Rodentia
Chionomys_gud	0	Rodentia
Chionomys_nivalis	1	Rodentia	Tularemia
Chionomys_roberti	1	Rodentia	Lymphocytic choriomeningitis
Chiromyscus_chiropus	0	Rodentia
Chiropodomys_calamianensis	0	Rodentia
Chiropodomys_gliroides	0	Rodentia
Chiropodomys_karlkoopmani	0	Rodentia
Chiropodomys_major	0	Rodentia
Chiropodomys_muroides	0	Rodentia
Chiropodomys_pusillus	0	Rodentia
Chiruromys_forbesi	0	Rodentia
Chiruromys_lamia	0	Rodentia
Chiruromys_vates	0	Rodentia
Chrotomys_gonzalesi	0	Rodentia
Chrotomys_mindorensis	0	Rodentia
Chrotomys_silaceus	0	Rodentia
Chrotomys_whiteheadi	0	Rodentia
Clidomys_osborni	0	Rodentia
Clyomys_bishopi	0	Rodentia
Clyomys_laticeps	0	Rodentia
Coccymys_albidens	0	Rodentia
Coccymys_ruemmleri	0	Rodentia
Coendou_bicolor	0	Rodentia
Coendou_nycthemera	0	Rodentia
Coendou_prehensilis	1	Rodentia	Leishmaniasis - visceral
Coendou_prehensilis	1	Rodentia	Mayaro
Coendou_rothschildi	0	Rodentia
Colomys_goslingi	0	Rodentia
Conilurus_albipes	0	Rodentia
Conilurus_penicillatus	0	Rodentia
Coryphomys_buehleri	0	Rodentia
Crateromys_australis	0	Rodentia
Crateromys_heaneyi	0	Rodentia
Crateromys_paulus	0	Rodentia
Crateromys_schadenbergi	0	Rodentia
Cratogeomys_castanops	0	Rodentia
Cratogeomys_fumosus	0	Rodentia
Cratogeomys_goldmani	0	Rodentia
Cratogeomys_gymnurus	0	Rodentia
Cratogeomys_merriami	0	Rodentia
Cratogeomys_neglectus	0	Rodentia
Cratogeomys_tylorhinus	0	Rodentia
Cratogeomys_zinseri	0	Rodentia
Cremnomys_cutchicus	0	Rodentia
Cremnomys_elvira	0	Rodentia
Cricetomys_ansorgei	0	Rodentia
Cricetomys_emini	1	Rodentia	Monkeypox
Cricetomys_gambianus	1	Rodentia	Leptospirosis
Cricetomys_gambianus	1	Rodentia	Trypanosomiasis - African
Cricetomys_gambianus	1	Rodentia	Bartonellosis - other systemic
Cricetomys_gambianus	1	Rodentia	Leishmaniasis - cutaneous
Cricetomys_kivuensis	0	Rodentia
Cricetulus_alticola	0	Rodentia
Cricetulus_barabensis	1	Rodentia	Hantavirus infection - Old World
Cricetulus_kamensis	0	Rodentia
Cricetulus_longicaudatus	0	Rodentia
Cricetulus_migratorius	0	Rodentia
Cricetulus_sokolovi	0	Rodentia
Cricetus_cricetus	1	Rodentia	Leptospirosis
Cricetus_cricetus	1	Rodentia	Tularemia
Crossomys_moncktoni	0	Rodentia
Crunomys_celebensis	0	Rodentia
Crunomys_fallax	0	Rodentia
Crunomys_melanius	0	Rodentia
Crunomys_suncoides	0	Rodentia
Cryptomys_amatus	0	Rodentia
Cryptomys_anselli	0	Rodentia
Cryptomys_bocagei	0	Rodentia
Cryptomys_damarensis	0	Rodentia
Cryptomys_darlingi	0	Rodentia
Cryptomys_foxi	0	Rodentia
Cryptomys_hottentotus	0	Rodentia
Cryptomys_kafuensis	0	Rodentia
Cryptomys_mechowi	0	Rodentia
Cryptomys_ochraceocinereus	0	Rodentia
Cryptomys_zechi	0	Rodentia
Ctenodactylus_gundi	1	Rodentia	Leishmaniasis - cutaneous
Ctenodactylus_vali	0	Rodentia
Ctenomys_argentinus	0	Rodentia
Ctenomys_australis	0	Rodentia
Ctenomys_azarae	0	Rodentia
Ctenomys_bergi	0	Rodentia
Ctenomys_boliviensis	0	Rodentia
Ctenomys_bonettoi	0	Rodentia
Ctenomys_brasiliensis	0	Rodentia
Ctenomys_budini	0	Rodentia
Ctenomys_colburni	0	Rodentia
Ctenomys_coludo	0	Rodentia
Ctenomys_conoveri	0	Rodentia
Ctenomys_coyhaiquensis	0	Rodentia
Ctenomys_dorbignyi	0	Rodentia
Ctenomys_dorsalis	0	Rodentia
Ctenomys_emilianus	0	Rodentia
Ctenomys_famosus	0	Rodentia
Ctenomys_flamarioni	0	Rodentia
Ctenomys_fochi	0	Rodentia
Ctenomys_fodax	0	Rodentia
Ctenomys_frater	0	Rodentia
Ctenomys_fulvus	0	Rodentia
Ctenomys_goodfellowi	0	Rodentia
Ctenomys_haigi	0	Rodentia
Ctenomys_johannis	0	Rodentia
Ctenomys_juris	0	Rodentia
Ctenomys_knighti	0	Rodentia
Ctenomys_lami	0	Rodentia
Ctenomys_latro	0	Rodentia
Ctenomys_leucodon	0	Rodentia
Ctenomys_lewisi	0	Rodentia
Ctenomys_magellanicus	0	Rodentia
Ctenomys_maulinus	0	Rodentia
Ctenomys_mendocinus	0	Rodentia
Ctenomys_minutus	0	Rodentia
Ctenomys_occultus	0	Rodentia
Ctenomys_opimus	0	Rodentia
Ctenomys_osvaldoreigi	0	Rodentia
Ctenomys_pearsoni	0	Rodentia
Ctenomys_perrensi	0	Rodentia
Ctenomys_peruanus	0	Rodentia
Ctenomys_pilarensis	0	Rodentia
Ctenomys_pontifex	0	Rodentia
Ctenomys_porteousi	0	Rodentia
Ctenomys_pundti	0	Rodentia
Ctenomys_rionegrensis	0	Rodentia
Ctenomys_roigi	0	Rodentia
Ctenomys_saltarius	0	Rodentia
Ctenomys_scagliai	0	Rodentia
Ctenomys_sericeus	0	Rodentia
Ctenomys_sociabilis	0	Rodentia
Ctenomys_steinbachi	0	Rodentia
Ctenomys_sylvanus	0	Rodentia
Ctenomys_talarum	0	Rodentia
Ctenomys_torquatus	0	Rodentia
Ctenomys_tuconax	0	Rodentia
Ctenomys_tucumanus	0	Rodentia
Ctenomys_tulduco	0	Rodentia
Ctenomys_validus	0	Rodentia
Ctenomys_viperinus	0	Rodentia
Ctenomys_yolandae	0	Rodentia
Cuniculus_paca	1	Rodentia	Echinococcosis - American polycystic
Cuniculus_taczanowskii	0	Rodentia
Cuscomys_ashaninka	0	Rodentia
Cuscomys_oblativa	0	Rodentia
Cynomys_gunnisoni	0	Rodentia
Cynomys_leucurus	0	Rodentia
Cynomys_ludovicianus	1	Rodentia	Bartonellosis - other systemic
Cynomys_ludovicianus	1	Rodentia	Lymphocytic choriomeningitis
Cynomys_ludovicianus	1	Rodentia	Tularemia
Cynomys_ludovicianus	1	Rodentia	Cryptosporidiosis
Cynomys_ludovicianus	1	Rodentia	Giardiasis
Cynomys_ludovicianus	1	Rodentia	Leptospirosis
Cynomys_ludovicianus	1	Rodentia	Plague
Cynomys_mexicanus	0	Rodentia
Cynomys_parvidens	0	Rodentia
Dacnomys_millardi	0	Rodentia
Dactylomys_boliviensis	0	Rodentia
Dactylomys_dactylinus	0	Rodentia
Dactylomys_peruanus	0	Rodentia
Dasymys_alleni	0	Rodentia
Dasymys_cabrali	0	Rodentia
Dasymys_foxi	0	Rodentia
Dasymys_incomtus	0	Rodentia
Dasymys_montanus	0	Rodentia
Dasymys_nudipes	0	Rodentia
Dasymys_rufulus	0	Rodentia
Dasymys_rwandae	0	Rodentia
Dasymys_sua	0	Rodentia
Dasyprocta_azarae	1	Rodentia	Echinococcosis - American polycystic
Dasyprocta_azarae	1	Rodentia	Leptospirosis
Dasyprocta_azarae	1	Rodentia	Toxoplasmosis
Dasyprocta_coibae	0	Rodentia
Dasyprocta_cristata	0	Rodentia
Dasyprocta_fuliginosa	0	Rodentia
Dasyprocta_guamara	0	Rodentia
Dasyprocta_kalinowskii	0	Rodentia
Dasyprocta_leporina	1	Rodentia	Echinococcosis - American polycystic
Dasyprocta_leporina	1	Rodentia	Leishmaniasis - cutaneous
Dasyprocta_leporina	1	Rodentia	Mayaro
Dasyprocta_leporina	1	Rodentia	Yellow fever
Dasyprocta_leporina	1	Rodentia	Dengue
Dasyprocta_mexicana	1	Rodentia	Leishmaniasis - cutaneous
Dasyprocta_prymnolopha	1	Rodentia	Leishmaniasis - cutaneous
Dasyprocta_punctata	1	Rodentia	Trypanosomiasis - American
Dasyprocta_ruatanica	0	Rodentia
Delanymys_brooksi	0	Rodentia
Delomys_collinus	0	Rodentia
Delomys_dorsalis	0	Rodentia
Delomys_sublineatus	0	Rodentia
Deltamys_kempi	0	Rodentia
Dendromus_insignis	0	Rodentia
Dendromus_kahuziensis	0	Rodentia
Dendromus_leucostomus	0	Rodentia
Dendromus_lovati	0	Rodentia
Dendromus_melanotis	0	Rodentia
Dendromus_mesomelas	0	Rodentia
Dendromus_messorius	0	Rodentia
Dendromus_mystacalis	0	Rodentia
Dendromus_nyasae	0	Rodentia
Dendromus_nyikae	0	Rodentia
Dendromus_oreas	0	Rodentia
Dendromus_vernayi	0	Rodentia
Dendroprionomys_rousseloti	0	Rodentia
Deomys_ferrugineus	0	Rodentia
Dephomys_defua	0	Rodentia
Dephomys_eburneae	0	Rodentia
Desmodilliscus_braueri	0	Rodentia
Desmodillus_auricularis	0	Rodentia
Desmomys_harringtoni	0	Rodentia
Desmomys_yaldeni	0	Rodentia
Dicrostonyx_groenlandicus	0	Rodentia
Dicrostonyx_hudsonius	0	Rodentia
Dicrostonyx_nelsoni	0	Rodentia
Dicrostonyx_nunatakensis	0	Rodentia
Dicrostonyx_richardsoni	0	Rodentia
Dicrostonyx_torquatus	0	Rodentia
Dicrostonyx_unalascensis	0	Rodentia
Dicrostonyx_vinogradovi	0	Rodentia
Dinaromys_bogdanovi	0	Rodentia
Dinomys_branickii	0	Rodentia
Diomys_crumpi	0	Rodentia
Diplomys_caniceps	0	Rodentia
Diplomys_labilis	1	Rodentia	Trypanosomiasis - American
Diplomys_rufodorsalis	0	Rodentia
Diplothrix_legata	1	Rodentia	Angiostrongyliasis
Diplothrix_legata	1	Rodentia	Capillariasis - extraintestinal
Dipodillus_bottai	0	Rodentia
Dipodillus_campestris	1	Rodentia	Relapsing fever
Dipodillus_dasyurus	0	Rodentia
Dipodillus_harwoodi	0	Rodentia
Dipodillus_jamesi	0	Rodentia
Dipodillus_lowei	0	Rodentia
Dipodillus_mackilligini	0	Rodentia
Dipodillus_maghrebi	0	Rodentia
Dipodillus_rupicola	0	Rodentia
Dipodillus_simoni	0	Rodentia
Dipodillus_somalicus	0	Rodentia
Dipodillus_stigmonyx	0	Rodentia
Dipodillus_zakariai	0	Rodentia
Dipodomys_agilis	0	Rodentia
Dipodomys_californicus	0	Rodentia
Dipodomys_compactus	0	Rodentia
Dipodomys_deserti	0	Rodentia
Dipodomys_elator	0	Rodentia
Dipodomys_gravipes	0	Rodentia
Dipodomys_heermanni	0	Rodentia
Dipodomys_ingens	0	Rodentia
Dipodomys_merriami	1	Rodentia	Leptospirosis
Dipodomys_microps	0	Rodentia
Dipodomys_nelsoni	0	Rodentia
Dipodomys_nitratoides	0	Rodentia
Dipodomys_ordii	0	Rodentia
Dipodomys_panamintinus	0	Rodentia
Dipodomys_phillipsii	0	Rodentia
Dipodomys_simulans	0	Rodentia
Dipodomys_spectabilis	0	Rodentia
Dipodomys_stephensi	0	Rodentia
Dipodomys_venustus	0	Rodentia
Dipus_sagitta	1	Rodentia	Hantavirus infection - Old World
Dolichotis_patagonum	1	Rodentia	Histoplasmosis
Dolichotis_patagonum	1	Rodentia	Vaccinia and cowpox
Dolichotis_salinicola	0	Rodentia
Dremomys_everetti	0	Rodentia
Dremomys_gularis	0	Rodentia
Dremomys_lokriah	0	Rodentia
Dremomys_pernyi	0	Rodentia
Dremomys_pyrrhomerus	0	Rodentia
Dremomys_rufigenis	0	Rodentia
Dryomys_laniger	0	Rodentia
Dryomys_niethammeri	0	Rodentia
Dryomys_nitedula	0	Rodentia
Echimys_chrysurus	0	Rodentia
Echimys_saturnus	0	Rodentia
Echimys_semivillosus	0	Rodentia
Echinoprocta_rufescens	0	Rodentia
Echiothrix_centrosa	0	Rodentia
Echiothrix_leucura	0	Rodentia
Elasmodontomys_obliquus	0	Rodentia
Eligmodontia_moreni	0	Rodentia
Eligmodontia_morgani	0	Rodentia
Eligmodontia_puerulus	0	Rodentia
Eligmodontia_typus	0	Rodentia
Eliomys_melanurus	0	Rodentia
Eliomys_munbyanus	0	Rodentia
Eliomys_quercinus	1	Rodentia	Lyme disease
Eliurus_antsingy	0	Rodentia
Eliurus_ellermani	0	Rodentia
Eliurus_grandidieri	0	Rodentia
Eliurus_majori	1	Rodentia	Hantaviruses - Old World
Eliurus_minor	0	Rodentia
Eliurus_myoxinus	0	Rodentia
Eliurus_penicillatus	0	Rodentia
Eliurus_petteri	0	Rodentia
Eliurus_tanala	0	Rodentia
Eliurus_webbi	0	Rodentia
Ellobius_alaicus	0	Rodentia
Ellobius_fuscocapillus	0	Rodentia
Ellobius_lutescens	0	Rodentia
Ellobius_talpinus	0	Rodentia
Ellobius_tancrei	1	Rodentia	Echinococcosis - multilocular
Eoglaucomys_fimbriatus	0	Rodentia
Eolagurus_luteus	0	Rodentia
Eolagurus_przewalskii	0	Rodentia
Eospalax_fontanierii	0	Rodentia
Eospalax_rothschildi	0	Rodentia
Eospalax_smithii	0	Rodentia
Eothenomys_cachinus	0	Rodentia
Eothenomys_chinensis	0	Rodentia
Eothenomys_custos	0	Rodentia
Eothenomys_melanogaster	1	Rodentia	Bartonellosis - other systemic
Eothenomys_miletus	0	Rodentia
Eothenomys_olitor	0	Rodentia
Eothenomys_proditor	0	Rodentia
Eothenomys_wardi	0	Rodentia
Eozapus_setchuanus	0	Rodentia
Epixerus_ebii	0	Rodentia
Eremodipus_lichtensteini	0	Rodentia
Erethizon_dorsatum	1	Rodentia	Baylisascariasis
Erethizon_dorsatum	1	Rodentia	Capillariasis - extraintestinal
Erethizon_dorsatum	1	Rodentia	Cryptosporidiosis
Erethizon_dorsatum	1	Rodentia	Onchocerciasis - zoonotic
Eropeplus_canus	0	Rodentia
Euchoreutes_naso	0	Rodentia
Euneomys_chinchilloides	0	Rodentia
Euneomys_fossor	0	Rodentia
Euneomys_mordax	0	Rodentia
Euneomys_petersoni	0	Rodentia
Eupetaurus_cinereus	0	Rodentia
Euryzygomatomys_spinosus	0	Rodentia
Exilisciurus_concinnus	0	Rodentia
Exilisciurus_exilis	0	Rodentia
Exilisciurus_whiteheadi	0	Rodentia
Felovia_vae	0	Rodentia
Funambulus_layardi	0	Rodentia
Funambulus_palmarum	0	Rodentia
Funambulus_pennantii	0	Rodentia
Funambulus_sublineatus	0	Rodentia
Funambulus_tristriatus	0	Rodentia
Funisciurus_anerythrus	0	Rodentia
Funisciurus_bayonii	0	Rodentia
Funisciurus_carruthersi	0	Rodentia
Funisciurus_congicus	0	Rodentia
Funisciurus_isabella	0	Rodentia
Funisciurus_lemniscatus	0	Rodentia
Funisciurus_leucogenys	0	Rodentia
Funisciurus_pyrropus	0	Rodentia
Funisciurus_substriatus	0	Rodentia
Galea_flavidens	0	Rodentia
Galea_musteloides	1	Rodentia	Plague
Galea_spixii	1	Rodentia	Trypanosomiasis - American
Galenomys_garleppi	0	Rodentia
Geocapromys_brownii	0	Rodentia
Geocapromys_ingrahami	0	Rodentia
Geocapromys_thoracatus	0	Rodentia
Geomys_arenarius	0	Rodentia
Geomys_attwateri	0	Rodentia
Geomys_breviceps	0	Rodentia
Geomys_bursarius	0	Rodentia
Geomys_knoxjonesi	0	Rodentia
Geomys_personatus	0	Rodentia
Geomys_pinetis	0	Rodentia
Geomys_texensis	0	Rodentia
Geomys_tropicalis	0	Rodentia
Georychus_capensis	0	Rodentia
Geoxus_valdivianus	0	Rodentia
Gerbilliscus_afra	0	Rodentia
Gerbilliscus_boehmi	0	Rodentia
Gerbilliscus_brantsii	0	Rodentia
Gerbilliscus_guineae	0	Rodentia
Gerbilliscus_inclusus	0	Rodentia
Gerbilliscus_kempi	0	Rodentia
Gerbilliscus_leucogaster	0	Rodentia
Gerbilliscus_nigricaudus	0	Rodentia
Gerbilliscus_phillipsi	0	Rodentia
Gerbilliscus_robustus	0	Rodentia
Gerbilliscus_validus	0	Rodentia
Gerbillurus_paeba	0	Rodentia
Gerbillurus_setzeri	0	Rodentia
Gerbillurus_tytonis	0	Rodentia
Gerbillurus_vallinus	0	Rodentia
Gerbillus_acticola	0	Rodentia
Gerbillus_agag	0	Rodentia
Gerbillus_amoenus	0	Rodentia
Gerbillus_andersoni	0	Rodentia
Gerbillus_aquilus	0	Rodentia
Gerbillus_brockmani	0	Rodentia
Gerbillus_burtoni	0	Rodentia
Gerbillus_cheesmani	0	Rodentia
Gerbillus_dongolanus	0	Rodentia
Gerbillus_dunni	0	Rodentia
Gerbillus_famulus	0	Rodentia
Gerbillus_floweri	0	Rodentia
Gerbillus_garamantis	0	Rodentia
Gerbillus_gerbillus	1	Rodentia	Leishmaniasis - cutaneous
Gerbillus_gerbillus	1	Rodentia	Relapsing fever
Gerbillus_gleadowi	0	Rodentia
Gerbillus_grobbeni	0	Rodentia
Gerbillus_henleyi	0	Rodentia
Gerbillus_hesperinus	0	Rodentia
Gerbillus_hoogstraali	0	Rodentia
Gerbillus_latastei	0	Rodentia
Gerbillus_mauritaniae	0	Rodentia
Gerbillus_mesopotamiae	0	Rodentia
Gerbillus_muriculus	0	Rodentia
Gerbillus_nancillus	0	Rodentia
Gerbillus_nanus	1	Rodentia	Leishmaniasis - cutaneous
Gerbillus_nigeriae	0	Rodentia
Gerbillus_occiduus	1	Rodentia	Relapsing fever
Gerbillus_perpallidus	0	Rodentia
Gerbillus_poecilops	0	Rodentia
Gerbillus_principulus	0	Rodentia
Gerbillus_pulvinatus	0	Rodentia
Gerbillus_pusillus	0	Rodentia
Gerbillus_pyramidum	1	Rodentia	Leishmaniasis - cutaneous
Gerbillus_rosalinda	0	Rodentia
Gerbillus_syrticus	0	Rodentia
Gerbillus_tarabuli	0	Rodentia
Gerbillus_vivax	0	Rodentia
Gerbillus_watersi	0	Rodentia
Glaucomys_sabrinus	1	Rodentia	Anaplasmosis
Glaucomys_volans	1	Rodentia	Anaplasmosis
Glaucomys_volans	1	Rodentia	Bartonellosis - other systemic
Glaucomys_volans	1	Rodentia	Typhus - epidemic
Glirulus_japonicus	0	Rodentia
Glis_glis	1	Rodentia	Typhus - endemic
Glis_glis	1	Rodentia	Typhus - scrub
Glyphotes_simus	0	Rodentia
Golunda_ellioti	0	Rodentia
Grammomys_aridulus	0	Rodentia
Grammomys_buntingi	0	Rodentia
Grammomys_caniceps	0	Rodentia
Grammomys_cometes	0	Rodentia
Grammomys_dolichurus	0	Rodentia
Grammomys_dryas	0	Rodentia
Grammomys_gigas	0	Rodentia
Grammomys_ibeanus	0	Rodentia
Grammomys_kuru	0	Rodentia
Grammomys_macmillani	0	Rodentia
Grammomys_minnae	0	Rodentia
Grammomys_poensis	0	Rodentia
Graomys_centralis	0	Rodentia
Graomys_domorum	0	Rodentia
Graomys_edithae	0	Rodentia
Graomys_griseoflavus	1	Rodentia	Hantavirus pulmonary syndrome
Graomys_griseoflavus	1	Rodentia	Trypanosomiasis - American
Graphiurus_angolensis	0	Rodentia
Graphiurus_christyi	0	Rodentia
Graphiurus_crassicaudatus	0	Rodentia
Graphiurus_johnstoni	0	Rodentia
Graphiurus_kelleni	0	Rodentia
Graphiurus_lorraineus	0	Rodentia
Graphiurus_microtis	0	Rodentia
Graphiurus_monardi	0	Rodentia
Graphiurus_murinus	0	Rodentia
Graphiurus_nagtglasii	0	Rodentia
Graphiurus_ocularis	0	Rodentia
Graphiurus_platyops	0	Rodentia
Graphiurus_rupicola	0	Rodentia
Graphiurus_surdus	0	Rodentia
Gymnuromys_roberti	0	Rodentia
Habromys_chinanteco	0	Rodentia
Habromys_delicatulus	0	Rodentia
Habromys_ixtlani	0	Rodentia
Habromys_lepturus	0	Rodentia
Habromys_lophurus	0	Rodentia
Habromys_simulatus	0	Rodentia
Hadromys_humei	0	Rodentia
Hadromys_yunnanensis	0	Rodentia
Haeromys_margarettae	0	Rodentia
Haeromys_minahassae	0	Rodentia
Haeromys_pusillus	0	Rodentia
Handleyomys_fuscatus	0	Rodentia
Handleyomys_intectus	0	Rodentia
Hapalomys_delacouri	0	Rodentia
Hapalomys_longicaudatus	0	Rodentia
Heimyscus_fumosus	0	Rodentia
Heliophobius_argenteocinereus	0	Rodentia
Heliosciurus_gambianus	0	Rodentia
Heliosciurus_mutabilis	0	Rodentia
Heliosciurus_punctatus	0	Rodentia
Heliosciurus_rufobrachium	0	Rodentia
Heliosciurus_ruwenzorii	0	Rodentia
Heliosciurus_undulatus	0	Rodentia
Heterocephalus_glaber	0	Rodentia
Heteromys_anomalus	1	Rodentia	Leishmaniasis - cutaneous
Heteromys_australis	0	Rodentia
Heteromys_desmarestianus	1	Rodentia	Leishmaniasis - cutaneous
Heteromys_gaumeri	1	Rodentia	Leptospirosis
Heteromys_gaumeri	1	Rodentia	Lyme disease
Heteromys_nelsoni	0	Rodentia
Heteromys_oasicus	0	Rodentia
Heteromys_oresterus	0	Rodentia
Heteromys_teleus	0	Rodentia
Heteropsomys_antillensis	0	Rodentia
Heteropsomys_insulans	0	Rodentia
Hexolobodon_phenax	0	Rodentia
Hodomys_alleni	0	Rodentia
Holochilus_brasiliensis	1	Rodentia	Leishmaniasis - cutaneous
Holochilus_brasiliensis	1	Rodentia	Leishmaniasis - mucocutaneous
Holochilus_chacarius	1	Rodentia	Hantavirus pulmonary syndrome
Holochilus_sciureus	1	Rodentia	Plague
Holochilus_sciureus	1	Rodentia	Schistosomiasis - mansoni
Hoplomys_gymnurus	0	Rodentia
Hybomys_badius	0	Rodentia
Hybomys_basilii	0	Rodentia
Hybomys_lunaris	0	Rodentia
Hybomys_planifrons	0	Rodentia
Hybomys_trivirgatus	0	Rodentia
Hybomys_univittatus	0	Rodentia
Hydrochoerus_hydrochaeris	1	Rodentia	Cryptosporidiosis
Hydrochoerus_hydrochaeris	1	Rodentia	Leishmaniasis - visceral
Hydrochoerus_hydrochaeris	1	Rodentia	Rabies
Hydrochoerus_hydrochaeris	1	Rodentia	Q-fever
Hydrochoerus_hydrochaeris	1	Rodentia	Toxoplasmosis
Hydrochoerus_isthmius	0	Rodentia
Hydromys_chrysogaster	0	Rodentia
Hydromys_habbema	0	Rodentia
Hydromys_hussoni	0	Rodentia
Hydromys_neobritannicus	0	Rodentia
Hydromys_shawmayeri	0	Rodentia
Hylomyscus_aeta	0	Rodentia
Hylomyscus_alleni	0	Rodentia
Hylomyscus_baeri	0	Rodentia
Hylomyscus_carillus	0	Rodentia
Hylomyscus_denniae	0	Rodentia
Hylomyscus_grandis	0	Rodentia
Hylomyscus_parvus	0	Rodentia
Hylomyscus_stella	0	Rodentia
Hylopetes_alboniger	0	Rodentia
Hylopetes_bartelsi	0	Rodentia
Hylopetes_lepidus	0	Rodentia
Hylopetes_nigripes	0	Rodentia
Hylopetes_phayrei	0	Rodentia
Hylopetes_platyurus	0	Rodentia
Hylopetes_sipora	0	Rodentia
Hylopetes_spadiceus	0	Rodentia
Hylopetes_winstoni	0	Rodentia
Hyomys_dammermani	0	Rodentia
Hyomys_goliath	0	Rodentia
Hyosciurus_heinrichi	0	Rodentia
Hyosciurus_ileile	0	Rodentia
Hyperacrius_fertilis	0	Rodentia
Hyperacrius_wynnei	0	Rodentia
Hypogeomys_antimena	0	Rodentia
Hystrix_africaeaustralis	0	Rodentia
Hystrix_brachyura	0	Rodentia
Hystrix_crassispinis	0	Rodentia
Hystrix_cristata	1	Rodentia	Toxoplasmosis
Hystrix_cristata	1	Rodentia	Echinococcosis - unilocular
Hystrix_cristata	1	Rodentia	Giardiasis
Hystrix_indica	0	Rodentia
Hystrix_javanica	0	Rodentia
Hystrix_pumila	0	Rodentia
Hystrix_sumatrae	0	Rodentia
Ichthyomys_hydrobates	0	Rodentia
Ichthyomys_pittieri	0	Rodentia
Ichthyomys_stolzmanni	0	Rodentia
Ichthyomys_tweedii	0	Rodentia
Idiurus_macrotis	0	Rodentia
Idiurus_zenkeri	0	Rodentia
Iomys_horsfieldii	0	Rodentia
Iomys_sipora	0	Rodentia
Irenomys_tarsalis	0	Rodentia
Isolobodon_montanus	0	Rodentia
Isolobodon_portoricensis	0	Rodentia
Isothrix_bistriata	0	Rodentia
Isothrix_negrensis	0	Rodentia
Isothrix_pagurus	0	Rodentia
Isothrix_sinnamariensis	0	Rodentia
Isthmomys_flavidus	0	Rodentia
Isthmomys_pirrensis	0	Rodentia
Jaculus_blanfordi	0	Rodentia
Jaculus_jaculus	0	Rodentia
Jaculus_orientalis	0	Rodentia
Juliomys_pictipes	0	Rodentia
Juliomys_rimofrons	0	Rodentia
Juscelinomys_candango	0	Rodentia
Juscelinomys_guaporensis	0	Rodentia
Juscelinomys_huanchacae	0	Rodentia
Kadarsanomys_sodyi	0	Rodentia
Kannabateomys_amblyonyx	0	Rodentia
Kerodon_acrobata	0	Rodentia
Kerodon_rupestris	1	Rodentia	Toxoplasmosis
Komodomys_rintjanus	0	Rodentia
Kunsia_fronto	0	Rodentia
Kunsia_tomentosus	0	Rodentia
Lagidium_peruanum	0	Rodentia
Lagidium_viscacia	0	Rodentia
Lagidium_wolffsohni	0	Rodentia
Lagostomus_crassus	0	Rodentia
Lagostomus_maximus	0	Rodentia
Lagurus_lagurus	0	Rodentia
Lamottemys_okuensis	0	Rodentia
Lariscus_hosei	0	Rodentia
Lariscus_insignis	0	Rodentia
Lariscus_niobe	0	Rodentia
Lariscus_obscurus	0	Rodentia
Lasiopodomys_brandtii	0	Rodentia
Lasiopodomys_fuscus	1	Rodentia	Echinococcosis - multilocular
Lasiopodomys_mandarinus	0	Rodentia
Leggadina_forresti	0	Rodentia
Leggadina_lakedownensis	0	Rodentia
Leimacomys_buettneri	0	Rodentia
Lemmiscus_curtatus	0	Rodentia
Lemmus_amurensis	0	Rodentia
Lemmus_lemmus	1	Rodentia	Hantavirus infection - Old World
Lemmus_portenkoi	0	Rodentia
Lemmus_sibiricus	0	Rodentia
Lemmus_trimucronatus	0	Rodentia
Lemniscomys_barbarus	0	Rodentia
Lemniscomys_bellieri	0	Rodentia
Lemniscomys_griselda	0	Rodentia
Lemniscomys_hoogstraali	0	Rodentia
Lemniscomys_linulus	0	Rodentia
Lemniscomys_macculus	0	Rodentia
Lemniscomys_mittendorfi	0	Rodentia
Lemniscomys_rosalia	0	Rodentia
Lemniscomys_roseveari	0	Rodentia
Lemniscomys_striatus	1	Rodentia	Spondweni
Lemniscomys_striatus	1	Rodentia	Bartonellosis - other systemic
Lemniscomys_zebra	0	Rodentia
Lenomys_meyeri	0	Rodentia
Lenothrix_canus	0	Rodentia
Lenoxus_apicalis	0	Rodentia
Leopoldamys_ciliatus	0	Rodentia
Leopoldamys_edwardsi	1	Rodentia	Lyme disease
Leopoldamys_edwardsi	1	Rodentia	Hymenolepis diminuta infection
Leopoldamys_edwardsi	1	Rodentia	Hymenolepis nana infection
Leopoldamys_edwardsi	1	Rodentia	Cryptosporidiosis
Leopoldamys_milleti	0	Rodentia
Leopoldamys_neilli	0	Rodentia
Leopoldamys_sabanus	0	Rodentia
Leopoldamys_siporanus	0	Rodentia
Leporillus_apicalis	0	Rodentia
Leporillus_conditor	0	Rodentia
Leptomys_elegans	0	Rodentia
Leptomys_ernstmayri	0	Rodentia
Leptomys_signatus	0	Rodentia
Limnomys_bryophilus	0	Rodentia
Limnomys_sibuanus	0	Rodentia
Liomys_adspersus	0	Rodentia
Liomys_irroratus	1	Rodentia	Toxoplasmosis
Liomys_pictus	0	Rodentia
Liomys_salvini	0	Rodentia
Liomys_spectabilis	0	Rodentia
Lonchothrix_emiliae	0	Rodentia
Lophiomys_imhausi	0	Rodentia
Lophuromys_angolensis	0	Rodentia
Lophuromys_ansorgei	0	Rodentia
Lophuromys_aquilus	0	Rodentia
Lophuromys_brevicaudus	0	Rodentia
Lophuromys_brunneus	0	Rodentia
Lophuromys_chrysopus	0	Rodentia
Lophuromys_dieterleni	0	Rodentia
Lophuromys_dudui	0	Rodentia
Lophuromys_eisentrauti	0	Rodentia
Lophuromys_flavopunctatus	1	Rodentia	Schistosomiasis - mansoni
Lophuromys_huttereri	0	Rodentia
Lophuromys_luteogaster	0	Rodentia
Lophuromys_medicaudatus	0	Rodentia
Lophuromys_melanonyx	0	Rodentia
Lophuromys_nudicaudus	0	Rodentia
Lophuromys_rahmi	0	Rodentia
Lophuromys_roseveari	0	Rodentia
Lophuromys_sikapusi	1	Rodentia	Rabies
Lophuromys_verhageni	0	Rodentia
Lophuromys_woosnami	0	Rodentia
Lophuromys_zena	0	Rodentia
Lorentzimys_nouhuysi	0	Rodentia
Loxodontomys_micropus	1	Rodentia	Hantavirus pulmonary syndrome
Loxodontomys_pikumche	0	Rodentia
Lundomys_molitor	0	Rodentia
Macrotarsomys_bastardi	0	Rodentia
Macrotarsomys_ingens	0	Rodentia
Macruromys_elegans	0	Rodentia
Macruromys_major	0	Rodentia
Madromys_blanfordi	0	Rodentia
Makalata_didelphoides	0	Rodentia
Makalata_grandis	0	Rodentia
Makalata_macrura	0	Rodentia
Makalata_obscura	0	Rodentia
Makalata_occasius	0	Rodentia
Makalata_rhipidura	0	Rodentia
Malacomys_cansdalei	0	Rodentia
Malacomys_edwardsi	0	Rodentia
Malacomys_longipes	0	Rodentia
Malacothrix_typica	0	Rodentia
Mallomys_aroaensis	0	Rodentia
Mallomys_gunung	0	Rodentia
Mallomys_istapantap	0	Rodentia
Mallomys_rothschildi	0	Rodentia
Malpaisomys_insularis	0	Rodentia
Mammelomys_lanosus	0	Rodentia
Mammelomys_rattoides	0	Rodentia
Margaretamys_beccarii	0	Rodentia
Margaretamys_elegans	0	Rodentia
Margaretamys_parvus	0	Rodentia
Marmota_baibacina	0	Rodentia
Marmota_bobak	0	Rodentia
Marmota_broweri	0	Rodentia
Marmota_caligata	0	Rodentia
Marmota_camtschatica	0	Rodentia
Marmota_caudata	0	Rodentia
Marmota_flaviventris	1	Rodentia	Cryptosporidiosis
Marmota_himalayana	1	Rodentia	Plague
Marmota_himalayana	1	Rodentia	Microsporidiosis
Marmota_marmota	1	Rodentia	Cryptosporidiosis
Marmota_marmota	1	Rodentia	Hepatitis E
Marmota_marmota	1	Rodentia	Plague
Marmota_marmota	1	Rodentia	Powassan
Marmota_marmota	1	Rodentia	Toxoplasmosis
Marmota_marmota	1	Rodentia	Tularemia
Marmota_menzbieri	0	Rodentia
Marmota_monax	1	Rodentia	Cryptosporidiosis
Marmota_monax	1	Rodentia	Hepatitis E
Marmota_monax	1	Rodentia	Powassan
Marmota_monax	1	Rodentia	Toxoplasmosis
Marmota_monax	1	Rodentia	Tularemia
Marmota_monax	1	Rodentia	Rabies
Marmota_olympus	0	Rodentia
Marmota_sibirica	1	Rodentia	Plague
Marmota_vancouverensis	0	Rodentia
Massoutiera_mzabi	0	Rodentia
Mastacomys_fuscus	0	Rodentia
Mastomys_awashensis	0	Rodentia
Mastomys_coucha	0	Rodentia
Mastomys_erythroleucus	1	Rodentia	Leishmaniasis - cutaneous
Mastomys_erythroleucus	1	Rodentia	Rift Valley fever
Mastomys_huberti	1	Rodentia	Rift Valley fever
Mastomys_huberti	1	Rodentia	Schistosomiasis - mansoni
Mastomys_kollmannspergeri	0	Rodentia
Mastomys_natalensis	1	Rodentia	Chikungunya
Mastomys_natalensis	1	Rodentia	Crimean-Congo hemorrhagic fever
Mastomys_natalensis	1	Rodentia	Lassa fever
Mastomys_natalensis	1	Rodentia	Leishmaniasis - cutaneous
Mastomys_natalensis	1	Rodentia	Plague
Mastomys_pernanus	0	Rodentia
Mastomys_shortridgei	0	Rodentia
Maxomys_alticola	0	Rodentia
Maxomys_baeodon	0	Rodentia
Maxomys_bartelsii	0	Rodentia
Maxomys_dollmani	0	Rodentia
Maxomys_hellwaldii	0	Rodentia
Maxomys_hylomyoides	0	Rodentia
Maxomys_inas	0	Rodentia
Maxomys_inflatus	0	Rodentia
Maxomys_moi	0	Rodentia
Maxomys_musschenbroekii	0	Rodentia
Maxomys_ochraceiventer	0	Rodentia
Maxomys_pagensis	0	Rodentia
Maxomys_panglima	0	Rodentia
Maxomys_rajah	0	Rodentia
Maxomys_surifer	0	Rodentia
Maxomys_wattsi	0	Rodentia
Maxomys_whiteheadi	0	Rodentia
Megadendromus_nikolausi	0	Rodentia
Megadontomys_cryophilus	0	Rodentia
Megadontomys_nelsoni	0	Rodentia
Megadontomys_thomasi	1	Rodentia	Hantavirus pulmonary syndrome
Megalomys_desmarestii	0	Rodentia
Megalomys_luciae	0	Rodentia
Megaoryzomys_curioi	0	Rodentia
Melanomys_caliginosus	0	Rodentia
Melanomys_robustulus	0	Rodentia
Melanomys_zunigae	0	Rodentia
Melasmothrix_naso	0	Rodentia
Melomys_aerosus	0	Rodentia
Melomys_arcium	0	Rodentia
Melomys_bannisteri	0	Rodentia
Melomys_bougainville	0	Rodentia
Melomys_burtoni	0	Rodentia
Melomys_capensis	0	Rodentia
Melomys_caurinus	0	Rodentia
Melomys_cervinipes	0	Rodentia
Melomys_cooperae	0	Rodentia
Melomys_dollmani	0	Rodentia
Melomys_fraterculus	0	Rodentia
Melomys_frigicola	0	Rodentia
Melomys_fulgens	0	Rodentia
Melomys_howi	0	Rodentia
Melomys_leucogaster	0	Rodentia
Melomys_lutillus	0	Rodentia
Melomys_matambuai	0	Rodentia
Melomys_obiensis	0	Rodentia
Melomys_paveli	0	Rodentia
Melomys_rubicola	0	Rodentia
Melomys_rufescens	0	Rodentia
Melomys_spechti	0	Rodentia
Melomys_talaudium	0	Rodentia
Menetes_berdmorei	0	Rodentia
Meriones_arimalius	0	Rodentia
Meriones_chengi	0	Rodentia
Meriones_crassus	1	Rodentia	Fascioliasis
Meriones_crassus	1	Rodentia	Leishmaniasis - cutaneous
Meriones_dahli	0	Rodentia
Meriones_grandis	0	Rodentia
Meriones_hurrianae	1	Rodentia	Leishmaniasis - cutaneous
Meriones_libycus	1	Rodentia	Leishmaniasis - cutaneous
Meriones_meridianus	1	Rodentia	Hantavirus infection - Old World
Meriones_meridianus	1	Rodentia	Vaccinia and cowpox
Meriones_persicus	1	Rodentia	Leishmaniasis - cutaneous
Meriones_persicus	1	Rodentia	Plague
Meriones_rex	0	Rodentia
Meriones_sacramenti	1	Rodentia	Leishmaniasis - cutaneous
Meriones_shawi	1	Rodentia	Leishmaniasis - cutaneous
Meriones_shawi	1	Rodentia	Relapsing fever
Meriones_tamariscinus	0	Rodentia
Meriones_tristrami	1	Rodentia	Bartonellosis - other systemic
Meriones_tristrami	1	Rodentia	Leishmaniasis - cutaneous
Meriones_unguiculatus	1	Rodentia	Plague
Meriones_vinogradovi	1	Rodentia	Plague
Meriones_zarudnyi	0	Rodentia
Mesembriomys_gouldii	0	Rodentia
Mesembriomys_macrurus	0	Rodentia
Mesocapromys_angelcabrerai	0	Rodentia
Mesocapromys_auritus	0	Rodentia
Mesocapromys_melanurus	0	Rodentia
Mesocapromys_nanus	0	Rodentia
Mesocapromys_sanfelipensis	0	Rodentia
Mesocricetus_auratus	1	Rodentia	Cryptosporidiosis
Mesocricetus_auratus	1	Rodentia	Giardiasis
Mesocricetus_auratus	1	Rodentia	Hymenolepis diminuta infection
Mesocricetus_auratus	1	Rodentia	Hymenolepis nana infection
Mesocricetus_brandti	1	Rodentia	Plague
Mesocricetus_newtoni	0	Rodentia
Mesocricetus_raddei	0	Rodentia
Mesomys_hispidus	0	Rodentia
Mesomys_leniceps	0	Rodentia
Mesomys_occultus	0	Rodentia
Mesomys_stimulax	0	Rodentia
Micaelamys_granti	0	Rodentia
Micaelamys_namaquensis	1	Rodentia	Bartonellosis - other systemic
Microakodontomys_transitorius	0	Rodentia
Microcavia_australis	1	Rodentia	Plague
Microcavia_niata	0	Rodentia
Microcavia_shiptoni	0	Rodentia
Microdillus_peeli	0	Rodentia
Microdipodops_megacephalus	0	Rodentia
Microdipodops_pallidus	0	Rodentia
Microhydromys_musseri	0	Rodentia
Microhydromys_richardsoni	0	Rodentia
Micromys_minutus	1	Rodentia	Typhus - scrub
Micromys_minutus	1	Rodentia	Campylobacteriosis
Micromys_minutus	1	Rodentia	Hantaviruses - Old World
Micromys_minutus	1	Rodentia	Lymphocytic choriomeningitis
Microryzomys_altissimus	0	Rodentia
Microryzomys_minutus	0	Rodentia
Microsciurus_alfari	0	Rodentia
Microsciurus_flaviventer	0	Rodentia
Microsciurus_mimulus	0	Rodentia
Microsciurus_santanderensis	0	Rodentia
Microtus_abbreviatus	0	Rodentia
Microtus_agrestis	1	Rodentia	Anaplasmosis
Microtus_agrestis	1	Rodentia	Babesiosis
Microtus_agrestis	1	Rodentia	Bartonellosis - other systemic
Microtus_agrestis	1	Rodentia	Hantavirus infection - Old World
Microtus_agrestis	1	Rodentia	Lymphocytic choriomeningitis
Microtus_agrestis	1	Rodentia	Tick-borne encephalitis
Microtus_agrestis	1	Rodentia	Vaccinia and cowpox
Microtus_anatolicus	0	Rodentia
Microtus_arvalis	1	Rodentia	Babesiosis
Microtus_arvalis	1	Rodentia	Bartonellosis - other systemic
Microtus_arvalis	1	Rodentia	Cryptosporidiosis
Microtus_arvalis	1	Rodentia	Echinococcosis - multilocular
Microtus_arvalis	1	Rodentia	Giardiasis
Microtus_arvalis	1	Rodentia	Hantavirus infection - Old World
Microtus_arvalis	1	Rodentia	Leptospirosis
Microtus_arvalis	1	Rodentia	Tick-borne encephalitis
Microtus_bavaricus	0	Rodentia
Microtus_brachycercus	0	Rodentia
Microtus_breweri	1	Rodentia	Cryptosporidiosis
Microtus_cabrerae	0	Rodentia
Microtus_californicus	1	Rodentia	Hantavirus pulmonary syndrome
Microtus_canicaudus	0	Rodentia
Microtus_chrotorrhinus	0	Rodentia
Microtus_clarkei	0	Rodentia
Microtus_daghestanicus	0	Rodentia
Microtus_dogramacii	0	Rodentia
Microtus_duodecimcostatus	1	Rodentia	Tularemia
Microtus_evoronensis	0	Rodentia
Microtus_felteni	0	Rodentia
Microtus_fortis	1	Rodentia	Bartonellosis - other systemic
Microtus_fortis	1	Rodentia	North Asian tick typhus
Microtus_fortis	1	Rodentia	Toxoplasmosis
Microtus_fortis	1	Rodentia	Typhus - scrub
Microtus_gerbei	0	Rodentia
Microtus_gregalis	0	Rodentia
Microtus_guatemalensis	0	Rodentia
Microtus_guentheri	1	Rodentia	Leishmaniasis - cutaneous
Microtus_ilaeus	1	Rodentia	Tick-borne encephalitis
Microtus_irani	0	Rodentia
Microtus_kikuchii	0	Rodentia
Microtus_levis	0	Rodentia
Microtus_liechtensteini	0	Rodentia
Microtus_limnophilus	0	Rodentia
Microtus_longicaudus	0	Rodentia
Microtus_lusitanicus	0	Rodentia
Microtus_majori	0	Rodentia
Microtus_maximowiczii	1	Rodentia	Hantavirus infection - Old World
Microtus_mexicanus	0	Rodentia
Microtus_middendorffii	0	Rodentia
Microtus_miurus	0	Rodentia
Microtus_mongolicus	0	Rodentia
Microtus_montanus	0	Rodentia
Microtus_montebelli	1	Rodentia	Leptospirosis
Microtus_mujanensis	0	Rodentia
Microtus_multiplex	0	Rodentia
Microtus_oaxacensis	0	Rodentia
Microtus_ochrogaster	1	Rodentia	Babesiosis
Microtus_oeconomus	1	Rodentia	Anaplasmosis
Microtus_oeconomus	1	Rodentia	Babesiosis
Microtus_oeconomus	1	Rodentia	Bartonellosis - other systemic
Microtus_oregoni	0	Rodentia
Microtus_paradoxus	0	Rodentia
Microtus_pennsylvanicus	1	Rodentia	Cryptosporidiosis
Microtus_pennsylvanicus	1	Rodentia	Echinococcosis - multilocular
Microtus_pinetorum	0	Rodentia
Microtus_qazvinensis	0	Rodentia
Microtus_quasiater	0	Rodentia
Microtus_richardsoni	0	Rodentia
Microtus_sachalinensis	0	Rodentia
Microtus_savii	0	Rodentia
Microtus_schelkovnikovi	0	Rodentia
Microtus_schidlovskii	0	Rodentia
Microtus_socialis	0	Rodentia
Microtus_subterraneus	1	Rodentia	Echinococcosis - multilocular
Microtus_tatricus	0	Rodentia
Microtus_thomasi	0	Rodentia
Microtus_townsendii	0	Rodentia
Microtus_transcaspicus	1	Rodentia	Echinococcosis - multilocular
Microtus_umbrosus	0	Rodentia
Microtus_xanthognathus	0	Rodentia
Millardia_gleadowi	0	Rodentia
Millardia_kathleenae	0	Rodentia
Millardia_kondana	0	Rodentia
Millardia_meltada	0	Rodentia
Monticolomys_koopmani	0	Rodentia
Muriculus_imberbis	0	Rodentia
Mus_baoulei	0	Rodentia
Mus_booduga	0	Rodentia
Mus_bufo	0	Rodentia
Mus_callewaerti	0	Rodentia
Mus_caroli	0	Rodentia
Mus_cervicolor	0	Rodentia
Mus_cookii	0	Rodentia
Mus_crociduroides	0	Rodentia
Mus_famulus	0	Rodentia
Mus_fernandoni	0	Rodentia
Mus_fragilicauda	0	Rodentia
Mus_goundae	0	Rodentia
Mus_haussa	0	Rodentia
Mus_indutus	0	Rodentia
Mus_macedonicus	0	Rodentia
Mus_mahomet	0	Rodentia
Mus_mattheyi	0	Rodentia
Mus_mayori	0	Rodentia
Mus_minutoides	0	Rodentia
Mus_musculoides	0	Rodentia
Mus_musculus	1	Rodentia	Bartonellosis - other systemic
Mus_musculus	1	Rodentia	Capillariasis - extraintestinal
Mus_musculus	1	Rodentia	Echinococcosis - multilocular
Mus_musculus	1	Rodentia	Hantavirus infection - Old World
Mus_musculus	1	Rodentia	Hantavirus pulmonary syndrome
Mus_musculus	1	Rodentia	Hepatitis E
Mus_musculus	1	Rodentia	Hymenolepis diminuta infection
Mus_musculus	1	Rodentia	Leishmaniasis - cutaneous
Mus_musculus	1	Rodentia	Leptospirosis
Mus_musculus	1	Rodentia	Rickettsialpox
Mus_musculus	1	Rodentia	Typhus - endemic
Mus_neavei	0	Rodentia
Mus_orangiae	0	Rodentia
Mus_oubanguii	0	Rodentia
Mus_pahari	0	Rodentia
Mus_phillipsi	0	Rodentia
Mus_platythrix	0	Rodentia
Mus_saxicola	0	Rodentia
Mus_setulosus	1	Rodentia	Ebola
Mus_setzeri	0	Rodentia
Mus_shortridgei	0	Rodentia
Mus_sorella	0	Rodentia
Mus_spicilegus	1	Rodentia	Toxocariasis
Mus_spretus	1	Rodentia	Anaplasmosis
Mus_spretus	1	Rodentia	Typhus - endemic
Mus_tenellus	0	Rodentia
Mus_terricolor	0	Rodentia
Mus_triton	1	Rodentia	Typhus - scrub
Mus_vulcani	0	Rodentia
Muscardinus_avellanarius	0	Rodentia
Mylomys_dybowskii	0	Rodentia
Mylomys_rex	0	Rodentia
Myocastor_coypus	1	Rodentia	Fascioliasis
Myocastor_coypus	1	Rodentia	Leptospirosis
Myocastor_coypus	1	Rodentia	Toxoplasmosis
Myodes_andersoni	0	Rodentia
Myodes_californicus	0	Rodentia
Myodes_centralis	1	Rodentia	Tick-borne encephalitis
Myodes_gapperi	1	Rodentia	Echinococcosis - multilocular
Myodes_glareolus	1	Rodentia	Anaplasmosis
Myodes_glareolus	1	Rodentia	Babesiosis
Myodes_glareolus	1	Rodentia	Bartonellosis - other systemic
Myodes_glareolus	1	Rodentia	Capillariasis - extraintestinal
Myodes_glareolus	1	Rodentia	Hantavirus infection - Old World
Myodes_glareolus	1	Rodentia	Lymphocytic choriomeningitis
Myodes_imaizumii	0	Rodentia
Myodes_regulus	1	Rodentia	Hantavirus infection - Old World
Myodes_rex	0	Rodentia
Myodes_rufocanus	0	Rodentia
Myodes_rutilus	1	Rodentia	Bartonellosis - other systemic
Myodes_rutilus	1	Rodentia	Hantavirus infection - Old World
Myodes_shanseius	0	Rodentia
Myodes_smithii	0	Rodentia
Myomimus_personatus	0	Rodentia
Myomimus_roachi	0	Rodentia
Myomimus_setzeri	0	Rodentia
Myomyscus_angolensis	0	Rodentia
Myomyscus_brockmani	0	Rodentia
Myomyscus_verreauxii	0	Rodentia
Myomyscus_yemeni	0	Rodentia
Myoprocta_acouchy	0	Rodentia
Myoprocta_pratti	0	Rodentia
Myopus_schisticolor	0	Rodentia
Myosciurus_pumilio	0	Rodentia
Myospalax_aspalax	0	Rodentia
Myospalax_myospalax	0	Rodentia
Myospalax_psilurus	0	Rodentia
Myotomys_sloggetti	0	Rodentia
Myotomys_unisulcatus	0	Rodentia
Mysateles_garridoi	0	Rodentia
Mysateles_meridionalis	0	Rodentia
Mysateles_prehensilis	0	Rodentia
Mystromys_albicaudatus	0	Rodentia
Nannosciurus_melanotis	0	Rodentia
Napaeozapus_insignis	0	Rodentia
Neacomys_dubosti	0	Rodentia
Neacomys_guianae	0	Rodentia
Neacomys_minutus	0	Rodentia
Neacomys_musseri	0	Rodentia
Neacomys_paracou	0	Rodentia
Neacomys_pictus	0	Rodentia
Neacomys_spinosus	1	Rodentia	Hantavirus pulmonary syndrome
Neacomys_tenuipes	0	Rodentia
Necromys_amoenus	0	Rodentia
Necromys_benefactus	0	Rodentia
Necromys_lactens	0	Rodentia
Necromys_lasiurus	1	Rodentia	Hantavirus pulmonary syndrome
Necromys_lasiurus	1	Rodentia	Trypanosomiasis - American
Necromys_lasiurus	1	Rodentia	Plague
Necromys_lenguarum	1	Rodentia	Hantavirus pulmonary syndrome
Necromys_obscurus	0	Rodentia
Necromys_punctulatus	0	Rodentia
Necromys_temchuki	0	Rodentia
Necromys_urichi	0	Rodentia
Nectomys_apicalis	0	Rodentia
Nectomys_magdalenae	0	Rodentia
Nectomys_palmipes	0	Rodentia
Nectomys_rattus	1	Rodentia	Leishmaniasis - cutaneous
Nectomys_rattus	1	Rodentia	Leishmaniasis - mucocutaneous
Nectomys_squamipes	1	Rodentia	Hantavirus pulmonary syndrome
Nectomys_squamipes	1	Rodentia	Leishmaniasis - cutaneous
Nectomys_squamipes	1	Rodentia	Leishmaniasis - mucocutaneous
Nectomys_squamipes	1	Rodentia	Schistosomiasis - mansoni
Nectomys_squamipes	1	Rodentia	Spotted fevers - New World
Nelsonia_goldmani	0	Rodentia
Nelsonia_neotomodon	0	Rodentia
Neodon_forresti	0	Rodentia
Neodon_irene	0	Rodentia
Neodon_juldaschi	0	Rodentia
Neodon_sikimensis	0	Rodentia
Neofiber_alleni	0	Rodentia
Neotoma_albigula	1	Rodentia	Leishmaniasis - cutaneous
Neotoma_albigula	1	Rodentia	Whitewater Arroyo virus infection
Neotoma_angustapalata	0	Rodentia
Neotoma_anthonyi	0	Rodentia
Neotoma_bryanti	0	Rodentia
Neotoma_bunkeri	0	Rodentia
Neotoma_chrysomelas	0	Rodentia
Neotoma_cinerea	1	Rodentia	Echinococcosis - multilocular
Neotoma_cinerea	1	Rodentia	Whitewater Arroyo virus infection
Neotoma_devia	0	Rodentia
Neotoma_floridana	1	Rodentia	Leishmaniasis - cutaneous
Neotoma_floridana	1	Rodentia	Lyme disease
Neotoma_fuscipes	1	Rodentia	Anaplasmosis
Neotoma_fuscipes	1	Rodentia	Lyme disease
Neotoma_fuscipes	1	Rodentia	Rickettsialpox
Neotoma_fuscipes	1	Rodentia	Whitewater Arroyo virus infection
Neotoma_fuscipes	1	Rodentia	Bartonellosis - other systemic
Neotoma_goldmani	0	Rodentia
Neotoma_lepida	1	Rodentia	Whitewater Arroyo virus infection
Neotoma_lepida	1	Rodentia	Coccidioidomycosis
Neotoma_lepida	1	Rodentia	Brucellosis
Neotoma_leucodon	0	Rodentia
Neotoma_macrotis	1	Rodentia	Anaplasmosis
Neotoma_macrotis	1	Rodentia	Relapsing fever
Neotoma_magister	1	Rodentia	Baylisascariasis
Neotoma_martinensis	0	Rodentia
Neotoma_mexicana	1	Rodentia	Anaplasmosis
Neotoma_mexicana	1	Rodentia	Leishmaniasis - cutaneous
Neotoma_mexicana	1	Rodentia	Lyme disease
Neotoma_mexicana	1	Rodentia	Whitewater Arroyo virus infection
Neotoma_micropus	1	Rodentia	Leishmaniasis - cutaneous
Neotoma_micropus	1	Rodentia	Toxoplasmosis
Neotoma_micropus	1	Rodentia	Whitewater Arroyo virus infection
Neotoma_micropus	1	Rodentia	Lyme disease
Neotoma_nelsoni	0	Rodentia
Neotoma_palatina	0	Rodentia
Neotoma_phenax	0	Rodentia
Neotoma_stephensi	0	Rodentia
Neotomodon_alstoni	0	Rodentia
Neotomys_ebriosus	0	Rodentia
Nesokia_bunnii	0	Rodentia
Nesokia_indica	1	Rodentia	Leishmaniasis - cutaneous
Nesomys_audeberti	0	Rodentia
Nesomys_lambertoni	0	Rodentia
Nesomys_rufus	0	Rodentia
Nesoromys_ceramicus	0	Rodentia
Nesoryzomys_darwini	0	Rodentia
Nesoryzomys_fernandinae	0	Rodentia
Nesoryzomys_indefessus	0	Rodentia
Nesoryzomys_swarthi	0	Rodentia
Neusticomys_monticolus	0	Rodentia
Neusticomys_mussoi	0	Rodentia
Neusticomys_oyapocki	0	Rodentia
Neusticomys_peruviensis	0	Rodentia
Neusticomys_venezuelae	0	Rodentia
Nilopegamys_plumbeus	0	Rodentia
Niviventer_andersoni	0	Rodentia
Niviventer_brahma	0	Rodentia
Niviventer_cameroni	0	Rodentia
Niviventer_confucianus	1	Rodentia	Babesiosis
Niviventer_confucianus	1	Rodentia	Bartonellosis - other systemic
Niviventer_confucianus	1	Rodentia	Typhus - scrub
Niviventer_coninga	0	Rodentia
Niviventer_cremoriventer	0	Rodentia
Niviventer_culturatus	0	Rodentia
Niviventer_eha	0	Rodentia
Niviventer_excelsior	0	Rodentia
Niviventer_fraternus	0	Rodentia
Niviventer_fulvescens	1	Rodentia	Babesiosis
Niviventer_hinpoon	0	Rodentia
Niviventer_langbianis	0	Rodentia
Niviventer_lepturus	0	Rodentia
Niviventer_niviventer	1	Rodentia	Babesiosis
Niviventer_niviventer	1	Rodentia	Bartonellosis - other systemic
Niviventer_niviventer	1	Rodentia	Typhus - scrub
Niviventer_rapit	0	Rodentia
Niviventer_tenaster	0	Rodentia
Noronhomys_vespuccii	0	Rodentia
Notiomys_edwardsii	0	Rodentia
Notomys_alexis	0	Rodentia
Notomys_amplus	0	Rodentia
Notomys_aquilo	0	Rodentia
Notomys_cervinus	0	Rodentia
Notomys_fuscus	0	Rodentia
Notomys_longicaudatus	0	Rodentia
Notomys_macrotis	0	Rodentia
Notomys_mitchellii	0	Rodentia
Notomys_mordax	0	Rodentia
Nyctomys_sumichrasti	1	Rodentia	Leishmaniasis - cutaneous
Ochrotomys_nuttalli	0	Rodentia
Octodon_bridgesi	0	Rodentia
Octodon_degus	1	Rodentia	Trypanosomiasis - American
Octodon_lunatus	0	Rodentia
Octodon_pacificus	0	Rodentia
Octodontomys_gliroides	0	Rodentia
Octomys_mimax	0	Rodentia
Oecomys_auyantepui	0	Rodentia
Oecomys_bicolor	0	Rodentia
Oecomys_catherinae	0	Rodentia
Oecomys_cleberi	0	Rodentia
Oecomys_concolor	0	Rodentia
Oecomys_flavicans	0	Rodentia
Oecomys_mamorae	0	Rodentia
Oecomys_paricola	0	Rodentia
Oecomys_phaeotis	0	Rodentia
Oecomys_rex	0	Rodentia
Oecomys_roberti	0	Rodentia
Oecomys_rutilus	0	Rodentia
Oecomys_speciosus	0	Rodentia
Oecomys_superans	0	Rodentia
Oecomys_trinitatis	0	Rodentia
Oenomys_hypoxanthus	0	Rodentia
Oenomys_ornatus	0	Rodentia
Olallamys_albicauda	0	Rodentia
Olallamys_edax	0	Rodentia
Oligoryzomys_andinus	0	Rodentia
Oligoryzomys_arenalis	0	Rodentia
Oligoryzomys_brendae	0	Rodentia
Oligoryzomys_chacoensis	1	Rodentia	Hantavirus pulmonary syndrome
Oligoryzomys_chacoensis	1	Rodentia	Trypanosomiasis - American
Oligoryzomys_delticola	0	Rodentia
Oligoryzomys_destructor	0	Rodentia
Oligoryzomys_eliurus	0	Rodentia
Oligoryzomys_flavescens	1	Rodentia	Hantavirus pulmonary syndrome
Oligoryzomys_flavescens	1	Rodentia	Vaccinia and cowpox
Oligoryzomys_fornesi	1	Rodentia	Hantavirus pulmonary syndrome
Oligoryzomys_fulvescens	1	Rodentia	Hantavirus pulmonary syndrome
Oligoryzomys_griseolus	0	Rodentia
Oligoryzomys_longicaudatus	1	Rodentia	Hantavirus pulmonary syndrome
Oligoryzomys_magellanicus	0	Rodentia
Oligoryzomys_microtis	1	Rodentia	Hantavirus pulmonary syndrome
Oligoryzomys_nigripes	1	Rodentia	Hantavirus pulmonary syndrome
Oligoryzomys_nigripes	1	Rodentia	Vaccinia and cowpox
Oligoryzomys_nigripes	1	Rodentia	Paracoccidioidomycosis
Oligoryzomys_nigripes	1	Rodentia	Plague
Oligoryzomys_nigripes	1	Rodentia	Trypanosomiasis - American
Oligoryzomys_stramineus	0	Rodentia
Oligoryzomys_vegetus	0	Rodentia
Oligoryzomys_victus	0	Rodentia
Ondatra_zibethicus	1	Rodentia	Echinococcosis - multilocular
Ondatra_zibethicus	1	Rodentia	Hantavirus infection - Old World
Ondatra_zibethicus	1	Rodentia	Leptospirosis
Ondatra_zibethicus	1	Rodentia	North Asian tick typhus
Ondatra_zibethicus	1	Rodentia	Omsk hemorrhagic fever
Ondatra_zibethicus	1	Rodentia	Toxoplasmosis
Onychomys_arenicola	0	Rodentia
Onychomys_leucogaster	0	Rodentia
Onychomys_torridus	0	Rodentia
Orthogeomys_cavator	0	Rodentia
Orthogeomys_cherriei	0	Rodentia
Orthogeomys_cuniculus	0	Rodentia
Orthogeomys_dariensis	0	Rodentia
Orthogeomys_grandis	0	Rodentia
Orthogeomys_heterodus	0	Rodentia
Orthogeomys_hispidus	0	Rodentia
Orthogeomys_lanius	0	Rodentia
Orthogeomys_matagalpae	0	Rodentia
Orthogeomys_thaeleri	0	Rodentia
Orthogeomys_underwoodi	0	Rodentia
Oryzomys_albigularis	0	Rodentia
Oryzomys_alfaroi	1	Rodentia	Venezuelan equine encephalitis
Oryzomys_angouya	0	Rodentia
Oryzomys_auriventer	0	Rodentia
Oryzomys_balneator	0	Rodentia
Oryzomys_bolivaris	0	Rodentia
Oryzomys_caracolus	0	Rodentia
Oryzomys_chapmani	0	Rodentia
Oryzomys_couesi	0	Rodentia
Oryzomys_curasoae	0	Rodentia
Oryzomys_devius	0	Rodentia
Oryzomys_dimidiatus	0	Rodentia
Oryzomys_emmonsae	0	Rodentia
Oryzomys_galapagoensis	0	Rodentia
Oryzomys_gorgasi	0	Rodentia
Oryzomys_hammondi	0	Rodentia
Oryzomys_keaysi	0	Rodentia
Oryzomys_lamia	0	Rodentia
Oryzomys_laticeps	0	Rodentia
Oryzomys_legatus	0	Rodentia
Oryzomys_levipes	1	Rodentia	Hantavirus pulmonary syndrome
Oryzomys_macconnelli	0	Rodentia
Oryzomys_maracajuensis	0	Rodentia
Oryzomys_marinhus	0	Rodentia
Oryzomys_megacephalus	1	Rodentia	Leishmaniasis - cutaneous
Oryzomys_melanotis	1	Rodentia	Leishmaniasis - cutaneous
Oryzomys_meridensis	0	Rodentia
Oryzomys_nelsoni	0	Rodentia
Oryzomys_nitidus	1	Rodentia	Leishmaniasis - cutaneous
Oryzomys_palustris	1	Rodentia	Hantavirus pulmonary syndrome
Oryzomys_perenensis	0	Rodentia
Oryzomys_polius	0	Rodentia
Oryzomys_rhabdops	0	Rodentia
Oryzomys_rostratus	0	Rodentia
Oryzomys_russatus	0	Rodentia
Oryzomys_saturatior	0	Rodentia
Oryzomys_scotti	0	Rodentia
Oryzomys_seuanezi	0	Rodentia
Oryzomys_subflavus	1	Rodentia	Spotted fevers - New World
Oryzomys_talamancae	0	Rodentia
Oryzomys_tatei	0	Rodentia
Oryzomys_xanthaeolus	0	Rodentia
Oryzomys_yunganus	0	Rodentia
Osgoodomys_banderanus	0	Rodentia
Otomys_anchietae	0	Rodentia
Otomys_angoniensis	0	Rodentia
Otomys_barbouri	0	Rodentia
Otomys_burtoni	0	Rodentia
Otomys_cuanzensis	0	Rodentia
Otomys_dartmouthi	0	Rodentia
Otomys_denti	0	Rodentia
Otomys_dollmani	0	Rodentia
Otomys_irroratus	0	Rodentia
Otomys_jacksoni	0	Rodentia
Otomys_lacustris	0	Rodentia
Otomys_laminatus	0	Rodentia
Otomys_maximus	0	Rodentia
Otomys_occidentalis	0	Rodentia
Otomys_orestes	0	Rodentia
Otomys_saundersiae	0	Rodentia
Otomys_tropicalis	0	Rodentia
Otomys_typus	0	Rodentia
Otomys_uzungwensis	0	Rodentia
Otonyctomys_hatti	0	Rodentia
Ototylomys_phyllotis	1	Rodentia	Leishmaniasis - cutaneous
Oxymycterus_akodontius	0	Rodentia
Oxymycterus_amazonicus	0	Rodentia
Oxymycterus_angularis	0	Rodentia
Oxymycterus_caparoae	0	Rodentia
Oxymycterus_dasytrichus	0	Rodentia
Oxymycterus_delator	0	Rodentia
Oxymycterus_hiska	0	Rodentia
Oxymycterus_hispidus	1	Rodentia	Hantavirus pulmonary syndrome
Oxymycterus_hucucha	0	Rodentia
Oxymycterus_inca	0	Rodentia
Oxymycterus_josei	0	Rodentia
Oxymycterus_nasutus	1	Rodentia	Hantavirus pulmonary syndrome
Oxymycterus_paramensis	0	Rodentia
Oxymycterus_quaestor	0	Rodentia
Oxymycterus_roberti	0	Rodentia
Oxymycterus_rufus	0	Rodentia
Pachyuromys_duprasi	0	Rodentia
Palawanomys_furvus	0	Rodentia
Papagomys_armandvillei	0	Rodentia
Papagomys_theodorverhoeveni	0	Rodentia
Pappogeomys_alcorni	0	Rodentia
Pappogeomys_bulleri	0	Rodentia
Paradipus_ctenodactylus	0	Rodentia
Parahydromys_asper	0	Rodentia
Paraleptomys_rufilatus	0	Rodentia
Paraleptomys_wilhelmina	0	Rodentia
Paralomys_gerbillus	0	Rodentia
Paramelomys_gressitti	0	Rodentia
Paramelomys_levipes	0	Rodentia
Paramelomys_lorentzii	0	Rodentia
Paramelomys_mollis	0	Rodentia
Paramelomys_moncktoni	0	Rodentia
Paramelomys_naso	0	Rodentia
Paramelomys_platyops	0	Rodentia
Paramelomys_rubex	0	Rodentia
Paramelomys_steini	0	Rodentia
Paraxerus_alexandri	0	Rodentia
Paraxerus_boehmi	0	Rodentia
Paraxerus_cepapi	0	Rodentia
Paraxerus_cooperi	0	Rodentia
Paraxerus_flavovittis	0	Rodentia
Paraxerus_lucifer	0	Rodentia
Paraxerus_ochraceus	0	Rodentia
Paraxerus_palliatus	0	Rodentia
Paraxerus_poensis	0	Rodentia
Paraxerus_vexillarius	0	Rodentia
Paraxerus_vincenti	0	Rodentia
Parotomys_brantsii	0	Rodentia
Parotomys_littledalei	0	Rodentia
Paruromys_dominator	0	Rodentia
Paulamys_naso	0	Rodentia
Pearsonomys_annectens	0	Rodentia
Pectinator_spekei	0	Rodentia
Pedetes_capensis	0	Rodentia
Pedetes_surdaster	0	Rodentia
Pelomys_campanae	0	Rodentia
Pelomys_fallax	0	Rodentia
Pelomys_hopkinsi	0	Rodentia
Pelomys_isseli	0	Rodentia
Pelomys_minor	0	Rodentia
Perognathus_alticolus	0	Rodentia
Perognathus_amplus	0	Rodentia
Perognathus_fasciatus	0	Rodentia
Perognathus_flavescens	0	Rodentia
Perognathus_flavus	0	Rodentia
Perognathus_inornatus	0	Rodentia
Perognathus_longimembris	0	Rodentia
Perognathus_merriami	0	Rodentia
Perognathus_parvus	0	Rodentia
Peromyscus_attwateri	0	Rodentia
Peromyscus_aztecus	1	Rodentia	Hantavirus pulmonary syndrome
Peromyscus_beatae	1	Rodentia	Hantavirus pulmonary syndrome
Peromyscus_boylii	1	Rodentia	Anaplasmosis
Peromyscus_boylii	1	Rodentia	Hantavirus pulmonary syndrome
Peromyscus_boylii	1	Rodentia	Lyme disease
Peromyscus_boylii	1	Rodentia	Whitewater Arroyo virus infection
Peromyscus_bullatus	0	Rodentia
Peromyscus_californicus	1	Rodentia	Hantavirus pulmonary syndrome
Peromyscus_caniceps	0	Rodentia
Peromyscus_crinitus	0	Rodentia
Peromyscus_dickeyi	0	Rodentia
Peromyscus_difficilis	0	Rodentia
Peromyscus_eremicus	1	Rodentia	Rickettsialpox
Peromyscus_eremicus	1	Rodentia	Hantavirus pulmonary syndrome
Peromyscus_eremicus	1	Rodentia	Leptospirosis
Peromyscus_eva	0	Rodentia
Peromyscus_fraterculus	0	Rodentia
Peromyscus_furvus	0	Rodentia
Peromyscus_gossypinus	1	Rodentia	Hantavirus pulmonary syndrome
Peromyscus_gossypinus	1	Rodentia	Lyme disease
Peromyscus_gossypinus	1	Rodentia	Venezuelan equine encephalitis
Peromyscus_grandis	0	Rodentia
Peromyscus_gratus	0	Rodentia
Peromyscus_guardia	0	Rodentia
Peromyscus_guatemalensis	0	Rodentia
Peromyscus_gymnotis	0	Rodentia
Peromyscus_hooperi	0	Rodentia
Peromyscus_hylocetes	0	Rodentia
Peromyscus_interparietalis	0	Rodentia
Peromyscus_keeni	0	Rodentia
Peromyscus_leucopus	1	Rodentia	Anaplasmosis
Peromyscus_leucopus	1	Rodentia	Babesiosis
Peromyscus_leucopus	1	Rodentia	Ehrlichiosis - human monocytic
Peromyscus_leucopus	1	Rodentia	Hantavirus pulmonary syndrome
Peromyscus_leucopus	1	Rodentia	Lyme disease
Peromyscus_leucopus	1	Rodentia	Powassan
Peromyscus_leucopus	1	Rodentia	Trypanosomiasis - American
Peromyscus_levipes	1	Rodentia	Hantavirus pulmonary syndrome
Peromyscus_madrensis	0	Rodentia
Peromyscus_maniculatus	1	Rodentia	Bartonellosis - other systemic
Peromyscus_maniculatus	1	Rodentia	Cryptosporidiosis
Peromyscus_maniculatus	1	Rodentia	Echinococcosis - multilocular
Peromyscus_maniculatus	1	Rodentia	Hantavirus pulmonary syndrome
Peromyscus_maniculatus	1	Rodentia	Lyme disease
Peromyscus_maniculatus	1	Rodentia	Rickettsialpox
Peromyscus_maniculatus	1	Rodentia	Tularemia
Peromyscus_maniculatus	1	Rodentia	Whitewater Arroyo virus infection
Peromyscus_maniculatus	1	Rodentia	Giardiasis
Peromyscus_maniculatus	1	Rodentia	Powassan
Peromyscus_mayensis	0	Rodentia
Peromyscus_megalops	1	Rodentia	Hantavirus pulmonary syndrome
Peromyscus_mekisturus	0	Rodentia
Peromyscus_melanocarpus	0	Rodentia
Peromyscus_melanophrys	0	Rodentia
Peromyscus_melanotis	1	Rodentia	Leishmaniasis - cutaneous
Peromyscus_melanurus	0	Rodentia
Peromyscus_merriami	0	Rodentia
Peromyscus_mexicanus	1	Rodentia	Hantavirus pulmonary syndrome
Peromyscus_nasutus	1	Rodentia	Hantavirus pulmonary syndrome
Peromyscus_ochraventer	0	Rodentia
Peromyscus_pectoralis	0	Rodentia
Peromyscus_pembertoni	0	Rodentia
Peromyscus_perfulvus	0	Rodentia
Peromyscus_polionotus	0	Rodentia
Peromyscus_polius	0	Rodentia
Peromyscus_pseudocrinitus	0	Rodentia
Peromyscus_sagax	0	Rodentia
Peromyscus_sejugis	0	Rodentia
Peromyscus_simulus	0	Rodentia
Peromyscus_slevini	0	Rodentia
Peromyscus_spicilegus	0	Rodentia
Peromyscus_stephani	0	Rodentia
Peromyscus_stirtoni	0	Rodentia
Peromyscus_truei	1	Rodentia	Hantavirus pulmonary syndrome
Peromyscus_truei	1	Rodentia	Powassan
Peromyscus_winkelmanni	0	Rodentia
Peromyscus_yucatanicus	1	Rodentia	Leishmaniasis - cutaneous
Peromyscus_zarhynchus	0	Rodentia
Petaurillus_emiliae	0	Rodentia
Petaurillus_hosei	0	Rodentia
Petaurillus_kinlochii	0	Rodentia
Petaurista_alborufus	0	Rodentia
Petaurista_elegans	0	Rodentia
Petaurista_leucogenys	0	Rodentia
Petaurista_magnificus	0	Rodentia
Petaurista_nobilis	0	Rodentia
Petaurista_petaurista	0	Rodentia
Petaurista_philippensis	0	Rodentia
Petaurista_xanthotis	0	Rodentia
Petinomys_crinitus	0	Rodentia
Petinomys_fuscocapillus	0	Rodentia
Petinomys_genibarbis	0	Rodentia
Petinomys_hageni	0	Rodentia
Petinomys_lugens	0	Rodentia
Petinomys_mindanensis	0	Rodentia
Petinomys_sagitta	0	Rodentia
Petinomys_setosus	0	Rodentia
Petinomys_vordermanni	0	Rodentia
Petromus_typicus	0	Rodentia
Petromyscus_barbouri	0	Rodentia
Petromyscus_collinus	0	Rodentia
Petromyscus_monticularis	0	Rodentia
Petromyscus_shortridgei	0	Rodentia
Phaenomys_ferrugineus	0	Rodentia
Phaiomys_leucurus	0	Rodentia
Phenacomys_intermedius	0	Rodentia
Phenacomys_ungava	0	Rodentia
Phloeomys_cumingi	0	Rodentia
Phloeomys_pallidus	0	Rodentia
Phodopus_campbelli	1	Rodentia	Cryptosporidiosis
Phodopus_campbelli	1	Rodentia	Giardiasis
Phodopus_campbelli	1	Rodentia	Hymenolepis diminuta infection
Phodopus_campbelli	1	Rodentia	Hymenolepis nana infection
Phodopus_roborovskii	1	Rodentia	Cryptosporidiosis
Phodopus_roborovskii	1	Rodentia	Giardiasis
Phodopus_roborovskii	1	Rodentia	Hymenolepis diminuta infection
Phodopus_roborovskii	1	Rodentia	Hymenolepis nana infection
Phodopus_sungorus	1	Rodentia	Cryptosporidiosis
Phodopus_sungorus	1	Rodentia	Giardiasis
Phodopus_sungorus	1	Rodentia	Hymenolepis diminuta infection
Phodopus_sungorus	1	Rodentia	Hymenolepis nana infection
Phyllomys_blainvillii	0	Rodentia
Phyllomys_brasiliensis	0	Rodentia
Phyllomys_dasythrix	0	Rodentia
Phyllomys_kerri	0	Rodentia
Phyllomys_lamarum	0	Rodentia
Phyllomys_lundi	0	Rodentia
Phyllomys_mantiqueirensis	0	Rodentia
Phyllomys_medius	0	Rodentia
Phyllomys_nigrispinus	0	Rodentia
Phyllomys_pattoni	0	Rodentia
Phyllomys_thomasi	0	Rodentia
Phyllomys_unicolor	0	Rodentia
Phyllotis_amicus	0	Rodentia
Phyllotis_andium	0	Rodentia
Phyllotis_bonariensis	0	Rodentia
Phyllotis_caprinus	0	Rodentia
Phyllotis_darwini	1	Rodentia	Trypanosomiasis - American
Phyllotis_darwini	1	Rodentia	Plague
Phyllotis_definitus	0	Rodentia
Phyllotis_haggardi	0	Rodentia
Phyllotis_limatus	0	Rodentia
Phyllotis_magister	0	Rodentia
Phyllotis_osgoodi	0	Rodentia
Phyllotis_osilae	0	Rodentia
Phyllotis_wolffsohni	0	Rodentia
Phyllotis_xanthopygus	0	Rodentia
Pipanacoctomys_aureus	0	Rodentia
Pithecheir_melanurus	0	Rodentia
Pithecheir_parvus	0	Rodentia
Pithecheirops_otion	0	Rodentia
Plagiodontia_aedium	0	Rodentia
Plagiodontia_araeum	0	Rodentia
Plagiodontia_ipnaeum	0	Rodentia
Platacanthomys_lasiurus	0	Rodentia
Podomys_floridanus	0	Rodentia
Podoxymys_roraimae	0	Rodentia
Pogonomelomys_bruijni	0	Rodentia
Pogonomelomys_mayeri	0	Rodentia
Pogonomys_championi	0	Rodentia
Pogonomys_fergussoniensis	0	Rodentia
Pogonomys_loriae	0	Rodentia
Pogonomys_macrourus	0	Rodentia
Pogonomys_sylvestris	0	Rodentia
Praomys_daltoni	1	Rodentia	Lassa fever
Praomys_degraaffi	0	Rodentia
Praomys_delectorum	0	Rodentia
Praomys_derooi	0	Rodentia
Praomys_hartwigi	0	Rodentia
Praomys_jacksoni	0	Rodentia
Praomys_lukolelae	0	Rodentia
Praomys_minor	0	Rodentia
Praomys_misonnei	1	Rodentia	Lassa fever
Praomys_morio	0	Rodentia
Praomys_mutoni	0	Rodentia
Praomys_obscurus	0	Rodentia
Praomys_petteri	0	Rodentia
Praomys_rostratus	0	Rodentia
Praomys_tullbergi	0	Rodentia
Praomys_verschureni	0	Rodentia
Prionomys_batesi	0	Rodentia
Proechimys_brevicauda	0	Rodentia
Proechimys_canicollis	0	Rodentia
Proechimys_chrysaeolus	0	Rodentia
Proechimys_cuvieri	1	Rodentia	Leishmaniasis - cutaneous
Proechimys_decumanus	0	Rodentia
Proechimys_echinothrix	0	Rodentia
Proechimys_gardneri	0	Rodentia
Proechimys_goeldii	1	Rodentia	Leishmaniasis - cutaneous
Proechimys_guairae	0	Rodentia
Proechimys_guyannensis	1	Rodentia	Leishmaniasis - cutaneous
Proechimys_hoplomyoides	0	Rodentia
Proechimys_kulinae	0	Rodentia
Proechimys_longicaudatus	0	Rodentia
Proechimys_magdalenae	0	Rodentia
Proechimys_mincae	0	Rodentia
Proechimys_oconnelli	0	Rodentia
Proechimys_pattoni	0	Rodentia
Proechimys_poliopus	0	Rodentia
Proechimys_quadruplicatus	0	Rodentia
Proechimys_roberti	0	Rodentia
[truncated: 716 more rows]
