# Supplementary material for: Population fluctuations and synanthropy explain transmission risk in rodent-borne zoonoses
Source: Nat Commun. 2022 Dec 7;13:7532. doi: 10.1038/s41467-022-35273-7 (PMC9729607; doi:10.1038/s41467-022-35273-7)
Supplement: Supplementary file 5 — Supplementary Data 2 [file 41467_2022_35273_MOESM5_ESM.xlsx]

## Sheet: Transmission_mode
Zoonoses with rodent reservoirs	Pathogen type	Dominating transmission mode	Note	Reference for transmission mode
Anaplasmosis	Bacteria	V	Ticks	Stephens, P. R.; Pappalardo, P.; Huang, S.; Byers, J. E.; Farrell, M. J.; Gehman, A.; Ghai, R. R.; Haas, S. E.; Han, B.; Park, A. W.; Schmidt, J. P.; Altizer, S.; Ezenwa, V. O.; Nunn, C. L., Global Mammal Parasite Database version 2.0. Ecology 2017, 98, (5), 1476-1476.
Angiostrongyliasis	Helminth	NI	Food	Stephens, P. R.; Pappalardo, P.; Huang, S.; Byers, J. E.; Farrell, M. J.; Gehman, A.; Ghai, R. R.; Haas, S. E.; Han, B.; Park, A. W.; Schmidt, J. P.; Altizer, S.; Ezenwa, V. O.; Nunn, C. L., Global Mammal Parasite Database version 2.0. Ecology 2017, 98, (5), 1476-1476.
Angiostrongyliasis - abdominal	Helminth	NI	Food	Stephens, P. R.; Pappalardo, P.; Huang, S.; Byers, J. E.; Farrell, M. J.; Gehman, A.; Ghai, R. R.; Haas, S. E.; Han, B.; Park, A. W.; Schmidt, J. P.; Altizer, S.; Ezenwa, V. O.; Nunn, C. L., Global Mammal Parasite Database version 2.0. Ecology 2017, 98, (5), 1476-1476.
Argentine hemorrhagic fever	Virus	C	Inhalation of infected aerosols	Mills, J. N.; Childs, J. E., Ecologic studies of rodent reservoirs: their relevance for human health. Emerging Infectious Diseases 1998, 4, (4), 529-537.
Babesiosis	Protozoa	V	Ticks	Stephens, P. R.; Pappalardo, P.; Huang, S.; Byers, J. E.; Farrell, M. J.; Gehman, A.; Ghai, R. R.; Haas, S. E.; Han, B.; Park, A. W.; Schmidt, J. P.; Altizer, S.; Ezenwa, V. O.; Nunn, C. L., Global Mammal Parasite Database version 2.0. Ecology 2017, 98, (5), 1476-1476.
Bartonellosis - cat borne	Bacteria	V	Fleas/Ticks; Bartonella henselae	Stephens, P. R.; Pappalardo, P.; Huang, S.; Byers, J. E.; Farrell, M. J.; Gehman, A.; Ghai, R. R.; Haas, S. E.; Han, B.; Park, A. W.; Schmidt, J. P.; Altizer, S.; Ezenwa, V. O.; Nunn, C. L., Global Mammal Parasite Database version 2.0. Ecology 2017, 98, (5), 1476-1476.
Bartonellosis - other systemic	Bacteria	NV	Sandflies	Stephens, P. R.; Pappalardo, P.; Huang, S.; Byers, J. E.; Farrell, M. J.; Gehman, A.; Ghai, R. R.; Haas, S. E.; Han, B.; Park, A. W.; Schmidt, J. P.; Altizer, S.; Ezenwa, V. O.; Nunn, C. L., Global Mammal Parasite Database version 2.0. Ecology 2017, 98, (5), 1476-1476.
Baylisascariasis	Helminth	NI		Stephens, P. R.; Pappalardo, P.; Huang, S.; Byers, J. E.; Farrell, M. J.; Gehman, A.; Ghai, R. R.; Haas, S. E.; Han, B.; Park, A. W.; Schmidt, J. P.; Altizer, S.; Ezenwa, V. O.; Nunn, C. L., Global Mammal Parasite Database version 2.0. Ecology 2017, 98, (5), 1476-1476.
Bolivian hemorrhagic fever	Virus	C	Inhalation of infected aerosols	Johnson, K. M., Epidemiology of Machupo Virus Infection. 3. Significance of Virological Observations in Man and Animals. American Journal of Tropical Medicine and Hygiene 1965, 14, (5), 816
California encephalitis group	Virus	V	Mosquitoes	Reeves, W.; Hammon, W., California encephalitis virus, a newly described agent .3. mosquito infection and transmission. Journal of Immunology 1952, 69, (5), 511-514.
Capillariasis - extraintestinal	Helminth	N	Food	Vicente, Y. B.; Francis Isidore, G. T.; Winifreda, U. d. L.; Julius, R. M.; Lino, Y. M., Intestinal Capillariasis, Western Mindanao, the Philippines. Emerging Infectious Disease journal 2010, 16, (4), 736.
Chikungunya	Virus	V		Stephens, P. R.; Pappalardo, P.; Huang, S.; Byers, J. E.; Farrell, M. J.; Gehman, A.; Ghai, R. R.; Haas, S. E.; Han, B.; Park, A. W.; Schmidt, J. P.; Altizer, S.; Ezenwa, V. O.; Nunn, C. L., Global Mammal Parasite Database version 2.0. Ecology 2017, 98, (5), 1476-1476.
Colorado tick fever	Virus	V		Attoui, H.; Mohd Jaafar, F.; Biagini, P.; Cantaloube, J.-F.; de Micco, P.; Murphy, F. A.; de Lamballerie, X., Genus Coltivirus (family Reoviridae): genomic and morphologic characterization of Old World and New World viruses. Archives of Virology 2002, 147, (3), 533-561.
Coltiviruses - Old World	Virus	V		Attoui, H.; Mohd Jaafar, F.; Biagini, P.; Cantaloube, J.-F.; de Micco, P.; Murphy, F. A.; de Lamballerie, X., Genus Coltivirus (family Reoviridae): genomic and morphologic characterization of Old World and New World viruses. Archives of Virology 2002, 147, (3), 533-561.
Crimean-Congo hemorrhagic fever	Virus	V	Ticks	Shayan, S.; Bokaean, M.; Shahrivar, M. R.; Chinikar, S., Crimean-Congo Hemorrhagic Fever. Laboratory Medicine 2015, 46, (3), 180-189.
Cryptosporidiosis	Protozoa	CN	Water	Stephens, P. R.; Pappalardo, P.; Huang, S.; Byers, J. E.; Farrell, M. J.; Gehman, A.; Ghai, R. R.; Haas, S. E.; Han, B.; Park, A. W.; Schmidt, J. P.; Altizer, S.; Ezenwa, V. O.; Nunn, C. L., Global Mammal Parasite Database version 2.0. Ecology 2017, 98, (5), 1476-1476.
Dermatophytosis	Fungus	CN		Stephens, P. R.; Pappalardo, P.; Huang, S.; Byers, J. E.; Farrell, M. J.; Gehman, A.; Ghai, R. R.; Haas, S. E.; Han, B.; Park, A. W.; Schmidt, J. P.; Altizer, S.; Ezenwa, V. O.; Nunn, C. L., Global Mammal Parasite Database version 2.0. Ecology 2017, 98, (5), 1476-1476.
Eastern equine encephalitis	Virus	V		Stephens, P. R.; Pappalardo, P.; Huang, S.; Byers, J. E.; Farrell, M. J.; Gehman, A.; Ghai, R. R.; Haas, S. E.; Han, B.; Park, A. W.; Schmidt, J. P.; Altizer, S.; Ezenwa, V. O.; Nunn, C. L., Global Mammal Parasite Database version 2.0. Ecology 2017, 98, (5), 1476-1476.
Ebola	Virus	C		Stephens, P. R.; Pappalardo, P.; Huang, S.; Byers, J. E.; Farrell, M. J.; Gehman, A.; Ghai, R. R.; Haas, S. E.; Han, B.; Park, A. W.; Schmidt, J. P.; Altizer, S.; Ezenwa, V. O.; Nunn, C. L., Global Mammal Parasite Database version 2.0. Ecology 2017, 98, (5), 1476-1476.
Echinococcosis - American polycystic	Helminth	I	Caused by Echinococcus oligarthrus	Stephens, P. R.; Pappalardo, P.; Huang, S.; Byers, J. E.; Farrell, M. J.; Gehman, A.; Ghai, R. R.; Haas, S. E.; Han, B.; Park, A. W.; Schmidt, J. P.; Altizer, S.; Ezenwa, V. O.; Nunn, C. L., Global Mammal Parasite Database version 2.0. Ecology 2017, 98, (5), 1476-1476.
Echinococcosis - multilocular	Helminth	I		Stephens, P. R.; Pappalardo, P.; Huang, S.; Byers, J. E.; Farrell, M. J.; Gehman, A.; Ghai, R. R.; Haas, S. E.; Han, B.; Park, A. W.; Schmidt, J. P.; Altizer, S.; Ezenwa, V. O.; Nunn, C. L., Global Mammal Parasite Database version 2.0. Ecology 2017, 98, (5), 1476-1476.
Echinococcosis - unilocular	Helminth	NI	Caused by Echinococcus granulosus	Stephens, P. R.; Pappalardo, P.; Huang, S.; Byers, J. E.; Farrell, M. J.; Gehman, A.; Ghai, R. R.; Haas, S. E.; Han, B.; Park, A. W.; Schmidt, J. P.; Altizer, S.; Ezenwa, V. O.; Nunn, C. L., Global Mammal Parasite Database version 2.0. Ecology 2017, 98, (5), 1476-1476.
Echinostomiasis	Helminth	I		Stephens, P. R.; Pappalardo, P.; Huang, S.; Byers, J. E.; Farrell, M. J.; Gehman, A.; Ghai, R. R.; Haas, S. E.; Han, B.; Park, A. W.; Schmidt, J. P.; Altizer, S.; Ezenwa, V. O.; Nunn, C. L., Global Mammal Parasite Database version 2.0. Ecology 2017, 98, (5), 1476-1476.
Ehrlichiosis - human monocytic	Bacteria	V		Stephens, P. R.; Pappalardo, P.; Huang, S.; Byers, J. E.; Farrell, M. J.; Gehman, A.; Ghai, R. R.; Haas, S. E.; Han, B.; Park, A. W.; Schmidt, J. P.; Altizer, S.; Ezenwa, V. O.; Nunn, C. L., Global Mammal Parasite Database version 2.0. Ecology 2017, 98, (5), 1476-1476.
Fascioliasis	Helminth	I		Stephens, P. R.; Pappalardo, P.; Huang, S.; Byers, J. E.; Farrell, M. J.; Gehman, A.; Ghai, R. R.; Haas, S. E.; Han, B.; Park, A. W.; Schmidt, J. P.; Altizer, S.; Ezenwa, V. O.; Nunn, C. L., Global Mammal Parasite Database version 2.0. Ecology 2017, 98, (5), 1476-1476.
Giardiasis	Protozoa	CN		Stephens, P. R.; Pappalardo, P.; Huang, S.; Byers, J. E.; Farrell, M. J.; Gehman, A.; Ghai, R. R.; Haas, S. E.; Han, B.; Park, A. W.; Schmidt, J. P.; Altizer, S.; Ezenwa, V. O.; Nunn, C. L., Global Mammal Parasite Database version 2.0. Ecology 2017, 98, (5), 1476-1476.
Hantavirus infection - Old World	Virus	C		Khalil, H.; Hörnfeldt, B.; Evander, M.; Magnusson, M.; Olsson, G.; Ecke, F., Dynamics and Drivers of Hantavirus Prevalence in Rodent Populations. Vector-Borne and Zoonotic Diseases 2014, 14, (8), 537-551.
Hantavirus pulmonary syndrome	Virus	C		Khalil, H.; Hörnfeldt, B.; Evander, M.; Magnusson, M.; Olsson, G.; Ecke, F., Dynamics and Drivers of Hantavirus Prevalence in Rodent Populations. Vector-Borne and Zoonotic Diseases 2014, 14, (8), 537-551.
Hepatitis E	Virus	N		Mirazo, S.; Ramos, N.; Mainardi, V.; Gerona, S.; Arbiza, J., Transmission, diagnosis, and management of hepatitis E: an update. Hepatic Medicine : Evidence and Research 2014, 6, 45-59.
Histoplasmosis	Fungus	N		Stephens, P. R.; Pappalardo, P.; Huang, S.; Byers, J. E.; Farrell, M. J.; Gehman, A.; Ghai, R. R.; Haas, S. E.; Han, B.; Park, A. W.; Schmidt, J. P.; Altizer, S.; Ezenwa, V. O.; Nunn, C. L., Global Mammal Parasite Database version 2.0. Ecology 2017, 98, (5), 1476-1476.
Hymenolepis diminuta infection	Helminth	I		Stephens, P. R.; Pappalardo, P.; Huang, S.; Byers, J. E.; Farrell, M. J.; Gehman, A.; Ghai, R. R.; Haas, S. E.; Han, B.; Park, A. W.; Schmidt, J. P.; Altizer, S.; Ezenwa, V. O.; Nunn, C. L., Global Mammal Parasite Database version 2.0. Ecology 2017, 98, (5), 1476-1476.
Hymenolepis nana infection	Helminth	I		Stephens, P. R.; Pappalardo, P.; Huang, S.; Byers, J. E.; Farrell, M. J.; Gehman, A.; Ghai, R. R.; Haas, S. E.; Han, B.; Park, A. W.; Schmidt, J. P.; Altizer, S.; Ezenwa, V. O.; Nunn, C. L., Global Mammal Parasite Database version 2.0. Ecology 2017, 98, (5), 1476-1476.
Japanese spotted fever	Bacteria	V		Fumihiko, M., Japanese Spotted Fever: Report of 31 Cases and Review of the Literature. Emerging Infectious Disease journal 1997, 3, (2), 105.
Lassa fever	Virus	CN	People eat infected rats	Richmond, K. J.; Baglole, D. J., Lassa fever: epidemiology, clinical features, and social consequences. BMJ : British Medical Journal 2003, 327, (7426), 1271.
Leishmaniasis - cutaneous	Protozoa	V	Sandflies	Reithinger, R.; Dujardin, J.-C.; Louzir, H.; Pirmez, C.; Alexander, B.; Brooker, S., Cutaneous leishmaniasis. The Lancet Infectious Diseases 2007, 7, (9), 581-596.
Leishmaniasis - mucocutaneous	Protozoa	V	Sandflies	David, C. V.; Craft, N., Cutaneous and mucocutaneous leishmaniasis. Dermatologic Therapy 2009, 22, (6), 491-502.
Leishmaniasis - visceral	Protozoa	V	Sandflies, congential, sexual transmission	Quinnell, R. J.; Courtenay, O., Transmission, reservoir hosts and control of zoonotic visceral leishmaniasis. Parasitology 2009, 136, (14), 1915-1934.
Leptospirosis	Bacteria	CN		Stephens, P. R.; Pappalardo, P.; Huang, S.; Byers, J. E.; Farrell, M. J.; Gehman, A.; Ghai, R. R.; Haas, S. E.; Han, B.; Park, A. W.; Schmidt, J. P.; Altizer, S.; Ezenwa, V. O.; Nunn, C. L., Global Mammal Parasite Database version 2.0. Ecology 2017, 98, (5), 1476-1476.
Lyme disease	Bacteria	V		Stephens, P. R.; Pappalardo, P.; Huang, S.; Byers, J. E.; Farrell, M. J.; Gehman, A.; Ghai, R. R.; Haas, S. E.; Han, B.; Park, A. W.; Schmidt, J. P.; Altizer, S.; Ezenwa, V. O.; Nunn, C. L., Global Mammal Parasite Database version 2.0. Ecology 2017, 98, (5), 1476-1476.
Lymphocytic choriomeningitis	Virus	C	Arenavirus	Mills, J. N.; Childs, J. E., Ecologic studies of rodent reservoirs: their relevance for human health. Emerging Infectious Diseases 1998, 4, (4), 529-537.
Mayaro	Virus	V		Llagonne-Barets, M.; Icard, V.; Leparc-Goffart, I.; Prat, C.; Perpoint, T.; André, P.; Ramière, C., A case of Mayaro virus infection imported from French Guiana. Journal of Clinical Virology 2016, 77, 66-68.
Monkeypox	Virus	CN		Khodakevich, L.; Ježek, Z.; Messinger, D., Monkeypox virus: ecology and public health significance. Bulletin of the World Health Organization 1988, 66, (6), 747-752.
North Asian tick typhus	Bacteria	V		Parola, P.; Paddock, C. D.; Raoult, D., Tick-Borne Rickettsioses around the World: Emerging Diseases Challenging Old Concepts. Clinical Microbiology Reviews 2005, 18, (4), 719-756.
Penicilliosis	Fungus	C		Cao, C.; Liang, L.; Wang, W.; Luo, H.; Huang, S.; Liu, D.; Xu, J.; Henk, D. A.; Fisher, M. C., Common Reservoirs for Penicillium marneffei Infection in Humans and Rodents, China. Emerging Infectious Diseases 2011, 17, (2), 209-214.
Plague	Bacteria	CV		Stephens, P. R.; Pappalardo, P.; Huang, S.; Byers, J. E.; Farrell, M. J.; Gehman, A.; Ghai, R. R.; Haas, S. E.; Han, B.; Park, A. W.; Schmidt, J. P.; Altizer, S.; Ezenwa, V. O.; Nunn, C. L., Global Mammal Parasite Database version 2.0. Ecology 2017, 98, (5), 1476-1476.
Powassan	Virus	V		Ebel, G. D., Update on Powassan Virus: Emergence of a North American Tick-Borne Flavivirus. Annual Review of Entomology 2009, 55, (1), 95-110.
Rabies	Virus	C	Bite	Hemachudha, T.; Laothamatas, J.; Rupprecht, C. E., Human rabies: a disease of complex neuropathogenetic mechanisms and diagnostic challenges. The Lancet Neurology 2002, 1, (2), 101-109.
Relapsing fever	Bacteria	V		Stephens, P. R.; Pappalardo, P.; Huang, S.; Byers, J. E.; Farrell, M. J.; Gehman, A.; Ghai, R. R.; Haas, S. E.; Han, B.; Park, A. W.; Schmidt, J. P.; Altizer, S.; Ezenwa, V. O.; Nunn, C. L., Global Mammal Parasite Database version 2.0. Ecology 2017, 98, (5), 1476-1476.
Rickettsialpox	Bacteria	V	Mites	Azad, A. F.; Beard, C. B., Rickettsial pathogens and their arthropod vectors. Emerging Infectious Diseases 1998, 4, (2), 179-186.
Rift Valley fever	Virus	V		Balkhy, H. H.; Memish, Z. A., Rift Valley fever: an uninvited zoonosis in the Arabian peninsula. International Journal of Antimicrobial Agents 2003, 21, (2), 153-157.
Schistosomiasis - mansoni	Helminth	I		Stephens, P. R.; Pappalardo, P.; Huang, S.; Byers, J. E.; Farrell, M. J.; Gehman, A.; Ghai, R. R.; Haas, S. E.; Han, B.; Park, A. W.; Schmidt, J. P.; Altizer, S.; Ezenwa, V. O.; Nunn, C. L., Global Mammal Parasite Database version 2.0. Ecology 2017, 98, (5), 1476-1476.
Spotted fevers - Old World	Bacteria	V		de la Fuente, J.; Estrada-Pena, A.; Venzal, J. M.; Kocan, K. M.; Sonenshine, D. E., Overview: Ticks as vectors of pathogens that cause disease in humans and animals. Frontiers in Bioscience 2008, 13, 6938-6946.
Tick-borne encephalitis	Virus	V		Bogovic, P.; Strle, F., Tick-borne encephalitis: A review of epidemiology, clinical characteristics, and management. World Journal of Clinical Cases : WJCC 2015, 3, (5), 430-441.
Toxocariasis	Helminth	C		Stephens, P. R.; Pappalardo, P.; Huang, S.; Byers, J. E.; Farrell, M. J.; Gehman, A.; Ghai, R. R.; Haas, S. E.; Han, B.; Park, A. W.; Schmidt, J. P.; Altizer, S.; Ezenwa, V. O.; Nunn, C. L., Global Mammal Parasite Database version 2.0. Ecology 2017, 98, (5), 1476-1476.
Toxoplasmosis	Protozoa	CNI		Stephens, P. R.; Pappalardo, P.; Huang, S.; Byers, J. E.; Farrell, M. J.; Gehman, A.; Ghai, R. R.; Haas, S. E.; Han, B.; Park, A. W.; Schmidt, J. P.; Altizer, S.; Ezenwa, V. O.; Nunn, C. L., Global Mammal Parasite Database version 2.0. Ecology 2017, 98, (5), 1476-1476.
Trypanosomiasis - African	Protozoa	CV		Stephens, P. R.; Pappalardo, P.; Huang, S.; Byers, J. E.; Farrell, M. J.; Gehman, A.; Ghai, R. R.; Haas, S. E.; Han, B.; Park, A. W.; Schmidt, J. P.; Altizer, S.; Ezenwa, V. O.; Nunn, C. L., Global Mammal Parasite Database version 2.0. Ecology 2017, 98, (5), 1476-1476.
Trypanosomiasis - American	Protozoa	V		Stephens, P. R.; Pappalardo, P.; Huang, S.; Byers, J. E.; Farrell, M. J.; Gehman, A.; Ghai, R. R.; Haas, S. E.; Han, B.; Park, A. W.; Schmidt, J. P.; Altizer, S.; Ezenwa, V. O.; Nunn, C. L., Global Mammal Parasite Database version 2.0. Ecology 2017, 98, (5), 1476-1476.
Tularemia	Bacteria	CNV		Stephens, P. R.; Pappalardo, P.; Huang, S.; Byers, J. E.; Farrell, M. J.; Gehman, A.; Ghai, R. R.; Haas, S. E.; Han, B.; Park, A. W.; Schmidt, J. P.; Altizer, S.; Ezenwa, V. O.; Nunn, C. L., Global Mammal Parasite Database version 2.0. Ecology 2017, 98, (5), 1476-1476.
Typhus - endemic	Bacteria	V	Fleas	Azad, A. F., Epidemiology of murine typhus. Annual Review of Entomology 1990, 35, 553-569.
Typhus - epidemic	Bacteria	V	Body louse; transmission via aerosols is rare	Bechah, Y.; Capo, C.; Mege, J.-L.; Raoult, D., Epidemic typhus. The Lancet Infectious Diseases 2008, 8, (7), 417-426.
Typhus - scrub	Bacteria	V	Mites	Kelly, D. J.; Fuerst, P. A.; Ching, W.-M.; Richards, A. L., Scrub Typhus: The Geographic Distribution of Phenotypic and Genotypic Variants of Orientia tsutsugamushi. Clinical Infectious Diseases 2009, 48, (Supplement_3), S203-S230.
Vaccinia and cowpox	Virus	C	Bite, contact	Wolfs, T. F. W.; Wagenaar, J. A.; Niesters, H. G. M.; Osterhaus, A. D. M. E., Rat-to-Human Transmission of Cowpox Infection. Emerging Infectious Disease journal 2002, 8, (12), 1495.
Venezuelan equine encephalitis	Virus	V	Mosquitoes	Rivas, F.; Diaz, L. A.; Cardenas, V. M.; Daza, E.; Bruzon, L.; Alcala, A.; Hoz, O. D. l.; Caceres, F. M.; Aristizabal, G.; Martinez, J. W.; Revelo, D.; Hoz, F. D. l.; Boshell, J.; Camacho, T.; Calderon, L.; Olano, V. A.; Villarreal, L. I.; Roselli, D.; Alvarez, G.; Ludwig, G.; Tsai, T., Epidemic Venezuelan Equine Encephalitis in La Guajira, Colombia, 1995. The Journal of Infectious Diseases 1997,…
West Nile fever	Virus	V	Mosquitoes	Hayes, E. B.; Komar, N.; Nasci, R. S.; Montgomery, S. P.; O'Leary, D. R.; Campbell, G. L., Epidemiology and Transmission Dynamics of West Nile Virus Disease. Emerging Infectious Disease journal 2005, 11, (8), 1167.
Whitewater Arroyo virus infection	Virus	C		Mills, J. N.; Childs, J. E., Ecologic studies of rodent reservoirs: their relevance for human health. Emerging Infectious Diseases 1998, 4, (4), 529-537.
Yersiniosis	Bacteria	CN		Stephens, P. R.; Pappalardo, P.; Huang, S.; Byers, J. E.; Farrell, M. J.; Gehman, A.; Ghai, R. R.; Haas, S. E.; Han, B.; Park, A. W.; Schmidt, J. P.; Altizer, S.; Ezenwa, V. O.; Nunn, C. L., Global Mammal Parasite Database version 2.0. Ecology 2017, 98, (5), 1476-1476.
Acanthocephalan infections	Helminth	I		cdc.usa
Blastocystis hominis infection	Protozoa	N		cdc.usa
Borna virus encephalitis	Virus	C		Liesche, Friederike, Viktoria Ruf, Saida Zoubaa, Gwendolyn Kaletka, Marco Rosati, Dennis Rubbenstroth, Christiane Herden, Lutz Goehring, Silke Wunderlich, Miguel Frederic Wachter, Georg Rieder, Ines Lichtmannegger, Willibald Permanetter, Josef G. Heckmann, Klemens Angstwurm, Bernhard Neumann, Bruno Märkl, Stefan Haschka, Hans-Helmut Niller, Barbara Schmidt, Jonathan Jantsch, Christoph Brochhausen…
Brucellosis	Bacteria	N		cdc.usa
Campylobacteriosis	Bacteria	CN		cdc.usa
Coccidioidomycosis	Fungus	C		cdc.usa
Cryptosporidiosis	Protozoa	N		cdc.usa
Dengue	Virus	V		cdc.usa
Dioctophyma renale infection	Helminth	N		cdc.usa
Escherichia coli diarrhea	Bacteria	N		cdc.usa
Hookworm	Helminth	N		cdc.usa
Leprosy	Bacteria	C		cdc.usa
Louping ill	Virus	V		cdc.usa
Microsporidiosis	Protozoa	N		cdc.usa
Mycobacteriosis - M. ulcerans	Bacteria	C		cdc.usa
Omsk hemorrhagic fever	Virus	C		cdc.usa
Onchocerciasis - zoonotic	Helminth	V		https://www.who.int/en/news-room/fact-sheets/detail/onchocerciasis
Paracoccidioidomycosis	Fungus	C		von Glehn, Felipe, Alfredo Damasceno, Noelle Miotto, Estephania P Naseri, Lilian TL Costallat, Marcondes C Franca Jr, Anamarli Nucci, and Marcelo C Ramos. 2012. 'Carpal tunnel syndrome with paracoccidioidomycosis', Emerging Infectious Diseases, 18: 1390.
Q-fever	Bacteria	NV		cdc.usa
Rat bite fever - streptobacillary	Bacteria	CN		cdc.usa
Salmonellosis	Bacteria	N		cdc.usa
Severe fever with thrombocytopenia syndrome	Virus	V		Zhuang, Lu, Yi Sun, Xiao-Ming Cui, Fang Tang, Jian-Gong Hu, Li-Yuan Wang, Ning Cui, Zhen-Dong Yang, Dou-Dou Huang, and Xiao-Ai Zhang. 2018. 'Transmission of severe fever with thrombocytopenia syndrome virus by Haemaphysalis longicornis ticks, China', Emerging Infectious Diseases, 24: 868-71.
Sindbis	Virus	V		cdc.usa
Spondweni	Virus	V		White, Sarah K, John A Lednicky, Bernard A Okech, J Glenn Morris Jr, and James C Dunford. 2018. 'Spondweni virus in field-caught Culex quinquefasciatus mosquitoes, Haiti, 2016', Emerging Infectious Diseases, 24: 1765-67.
Spotted fevers - New World	Bacteria	V		cdc.usa
Talaromycosis	Fungus	C		cdc.usa
Venezuelan hemorrhagic fever	Virus	C		cdc.usa
Wesselsbron	Virus	V		cdc.usa
Yellow fever	Virus	V		cdc.usa

## Sheet: Legend
Transmission mode	Transmission code	Definition according to Stephens et al. 2017
Close	C	Parasite transmissible via close non-sexual contact such as grooming, biting, scratching, aerosols.
Nonclose	N	Parasite transmissible via non-close contact such as by fomites or ingestion of food or water contaminated with feces or urine.
Vector	V	Parasite transmissible by biting arthropod vectors.
Intermediate	I	Parasite transmitted by intermediate hosts such as snails or crustaceans (complex life cycles).
